# Supplementary material for: COMMD2 Upregulation Mediated by an ncRNA Axis Correlates With an Unfavorable Prognosis and Tumor Immune Infiltration in Liver Hepatocellular Carcinoma
Source: Front Oncol. 2022 Apr 29;12:853026. doi: 10.3389/fonc.2022.853026 (PMC9099436; doi:10.3389/fonc.2022.853026)
Supplement: Supplementary file 2 [file DataSheet_2.zip]

Archive with 11 entries (10 files):
- additional file/
- additional file/Jianguoyun.docx
- additional file/MIRTarBase miRNA-COMMD2.xlsx
- additional file/QPCR data.xlsx
- additional file/STARBASE hsa-miR-29c-3p-LINCRNA.xls
- additional file/STRBASE miRNA-COMMD2 .xls
- additional file/Tarbase v8.0 miRNA-COMMD2.xlsx
- additional file/figrue 11.tif
- additional file/figure 11-2.tif
- additional file/functional assays data.xlsx
- additional file/miRWalk_miRNA_COMMD2 .2.xlsx
