# Supplementary material for: COMMD2 Upregulation Mediated by an ncRNA Axis Correlates With an Unfavorable Prognosis and Tumor Immune Infiltration in Liver Hepatocellular Carcinoma
Source: Front Oncol. 2022 Apr 29;12:853026. doi: 10.3389/fonc.2022.853026 (PMC9099436; doi:10.3389/fonc.2022.853026)
Supplement: Supplementary file 2 [file DataSheet_2.zip › additional file/MIRTarBase miRNA-COMMD2.xlsx]

## Sheet: Sheet1
ID	Species (miRNA)	Species (Target)	miRNA	Target
Strong evidence	Less strong evidence
MIRT643148	Homo sapiens	Homo sapiens	hsa-miR-500a-5p	COMMD2
MIRT643147	Homo sapiens	Homo sapiens	hsa-miR-501-5p	COMMD2
MIRT643146	Homo sapiens	Homo sapiens	hsa-miR-4762-5p	COMMD2
MIRT643145	Homo sapiens	Homo sapiens	hsa-miR-5009-3p	COMMD2
MIRT643144	Homo sapiens	Homo sapiens	hsa-miR-3671	COMMD2
MIRT643143	Homo sapiens	Homo sapiens	hsa-miR-3912-5p	COMMD2
MIRT643142	Homo sapiens	Homo sapiens	hsa-miR-607	COMMD2
MIRT643141	Homo sapiens	Homo sapiens	hsa-miR-4646-3p	COMMD2
MIRT643140	Homo sapiens	Homo sapiens	hsa-miR-2355-3p	COMMD2
MIRT634761	Homo sapiens	Homo sapiens	hsa-miR-4722-3p	COMMD2
MIRT634760	Homo sapiens	Homo sapiens	hsa-miR-6727-3p	COMMD2
MIRT634759	Homo sapiens	Homo sapiens	hsa-miR-6747-3p	COMMD2
MIRT634758	Homo sapiens	Homo sapiens	hsa-miR-1976	COMMD2
MIRT634757	Homo sapiens	Homo sapiens	hsa-miR-6791-3p	COMMD2
MIRT634756	Homo sapiens	Homo sapiens	hsa-miR-6829-3p	COMMD2
MIRT634755	Homo sapiens	Homo sapiens	hsa-miR-4279	COMMD2
MIRT624299	Homo sapiens	Homo sapiens	hsa-miR-4714-5p	COMMD2
MIRT624298	Homo sapiens	Homo sapiens	hsa-miR-660-3p	COMMD2
MIRT624297	Homo sapiens	Homo sapiens	hsa-miR-4324	COMMD2
MIRT624296	Homo sapiens	Homo sapiens	hsa-miR-544b	COMMD2
MIRT624295	Homo sapiens	Homo sapiens	hsa-miR-3653-5p	COMMD2
MIRT624294	Homo sapiens	Homo sapiens	hsa-miR-4522	COMMD2
MIRT624293	Homo sapiens	Homo sapiens	hsa-miR-3199	COMMD2
MIRT624292	Homo sapiens	Homo sapiens	hsa-miR-8052	COMMD2
MIRT624291	Homo sapiens	Homo sapiens	hsa-miR-365a-5p	COMMD2
MIRT624290	Homo sapiens	Homo sapiens	hsa-miR-365b-5p	COMMD2
MIRT624289	Homo sapiens	Homo sapiens	hsa-miR-1200	COMMD2
MIRT624288	Homo sapiens	Homo sapiens	hsa-miR-6869-5p	COMMD2
MIRT568006	Homo sapiens	Homo sapiens	hsa-miR-6074	COMMD2
MIRT568005	Homo sapiens	Homo sapiens	hsa-miR-143-3p	COMMD2
MIRT568004	Homo sapiens	Homo sapiens	hsa-miR-4770	COMMD2
MIRT568003	Homo sapiens	Homo sapiens	hsa-miR-6088	COMMD2
MIRT568002	Homo sapiens	Homo sapiens	hsa-miR-337-3p	COMMD2
MIRT568001	Homo sapiens	Homo sapiens	hsa-miR-202-5p	COMMD2
MIRT568000	Homo sapiens	Homo sapiens	hsa-miR-1303	COMMD2
MIRT478985	Homo sapiens	Homo sapiens	hsa-miR-29b-3p	COMMD2
MIRT478984	Homo sapiens	Homo sapiens	hsa-miR-29a-3p	COMMD2
MIRT478983	Homo sapiens	Homo sapiens	hsa-miR-29c-3p	COMMD2
MIRT478982	Homo sapiens	Homo sapiens	hsa-miR-6871-3p	COMMD2
MIRT478981	Homo sapiens	Homo sapiens	hsa-miR-4733-3p	COMMD2
MIRT478980	Homo sapiens	Homo sapiens	hsa-miR-585-5p	COMMD2
MIRT478979	Homo sapiens	Homo sapiens	hsa-miR-5682	COMMD2
MIRT305496	Homo sapiens	Homo sapiens	hsa-miR-140-3p	COMMD2
MIRT039863	Homo sapiens	Homo sapiens	hsa-miR-615-3p	COMMD2
MIRT023685	Homo sapiens	Homo sapiens	hsa-miR-1-3p	COMMD2
