# Supplementary material for: COMMD2 Upregulation Mediated by an ncRNA Axis Correlates With an Unfavorable Prognosis and Tumor Immune Infiltration in Liver Hepatocellular Carcinoma
Source: Front Oncol. 2022 Apr 29;12:853026. doi: 10.3389/fonc.2022.853026 (PMC9099436; doi:10.3389/fonc.2022.853026)
Supplement: Supplementary file 2 [file DataSheet_2.zip › additional file/QPCR data.xlsx]

## Sheet: COMMD2
GAPDH	N1	16.52				T1	23.18
GAPDH	N1	16.14				T1	23.1
GAPDH	N1	16.06	16.24			T1	22.97	23.0833
COMMD2	N1	27.51				T1	30.47								Normal	Tumor	T-N
COMMD2	N1	27.42				T1	30.86				T-N				0.000432	0.005287	0.004855
COMMD2	N1	27.32	27.4167	11.1767	0.000432004	T1	30.61	30.6467	7.56333	0.00528701	0.004855				0.0049558	0.051713	0.0467571
GAPDH	N2	22.18				T2	20.73								0.0019804	0.002913	0.0009325
GAPDH	N2	21.28				T2	20.96								0.001732	0.002542	0.000809669
GAPDH	N2	21	21.4867			T2	20.5	20.73							0.0018953	0.005686	0.00379081
COMMD2	N2	29.07				T2	25.1								0.0019896	0.001917	-7.22069e-05
COMMD2	N2	29.13				T2	25.03								0.0022801	0.006073	0.00379304
COMMD2	N2	29.23	29.1433	7.65667	0.0049558	T2	24.88	25.0033	4.27333	0.0517129	0.0467571				0.0042255	0.005779	0.00155337
GAPDH	N11	20.74				T11	17.46								0.0064791	0.056068	0.0495894
GAPDH	N11	20.39				T11	17.42								0.008088	0.014885	0.00679696
GAPDH	N11	20.37	20.5			T11	17.51	17.4633
COMMD2	N11	29.62				T11	25.96
COMMD2	N11	29.35				T11	25.89
COMMD2	N11	29.47	29.48	8.98	0.00198039	T11	25.81	25.8867	8.42333	0.00291289	0.0009325
GAPDH	N12	19.25				T12	18.83
GAPDH	N12	19.45				T12	18.97
GAPDH	N12	19.3	19.3333			T12	18.71	18.8367
COMMD2	N12	28.69				T12	27.44
COMMD2	N12	28.37				T12	27.44
COMMD2	N12	28.46	28.5067	9.17333	0.00173201	T12	27.49	27.4567	8.62	0.00254168	0.000809669
GAPDH	N13	17.31			1	T13	24.15
GAPDH	N13	17.36			1	T13	24.08
GAPDH	N13	17.43	17.3667		1	T13	23.88	24.0367
COMMD2	N13	26.48			1	T13	31.43
COMMD2	N13	26.4			1	T13	32.54
COMMD2	N13	26.35	26.41	9.04333	0.00189533	T13	31.56	31.495	7.45833	0.00568615	0.00379081
GAPDH	N14	16.74			1	T14	20.39
GAPDH	N14	16.76			1	T14	20.39
GAPDH	N14	16.74	16.7467		1	T14	20.16	20.3133
COMMD2	N14	25.69			1	T14	29.4
COMMD2	N14	25.73			1	T14	29.37
COMMD2	N14	25.74	25.72	8.97333	0.00198956	T14	29.25	29.34	9.02667	0.00191736	-7.22069e-05
GAPDH	N15	19.74			1	T15	18.19
GAPDH	N15	19.61			1	T15	18.19
GAPDH	N15	19.39	19.58		1	T15	18	18.1267
COMMD2	N15	28.45			1	T15	25.51
COMMD2	N15	28.17			1	T15	25.52
COMMD2	N15	28.45	28.3567	8.77667	0.00228013	T15	25.44	25.49	7.36333	0.00607318	0.00379304
GAPDH	N16	22.09			1	T16	22.12
GAPDH	N16	21.92			1	T16	21.93
GAPDH	N16	21.6	21.87		1	T16	21.95	22
COMMD2	N16	29.95			1	T16	29.45
COMMD2	N16	29.85			1	T16	30.13
COMMD2	N16	29.47	29.7567	7.88667	0.00422549	T16	29.42	29.435	7.435	0.00577886	0.00155337
GAPDH	N40	20.36				T40	24.14
GAPDH	N40	20				T40	23.18
GAPDH	N40	19.85	20.07			T40	24.03	23.7833
COMMD2	N40	27.16				T40	28.05
COMMD2	N40	27.49				T40	27.82
COMMD2	N40	27.37	27.34	7.27	0.00647906	T40	27.95	27.94	4.15667	0.0560685	0.0495894
GAPDH	N49	18.87				T49	19.09
GAPDH	N49	19.16				T49	19.59
GAPDH	N49	19	19.01			T49	20.12	19.6
COMMD2	N49	25.89				T49	25.73
COMMD2	N49	26.1				T49	26.13
COMMD2	N49	25.89	25.96	6.95	0.00808801	T49	25.15	25.67	6.07	0.014885	0.00679696

## Sheet: miR-29c-3p
U6	N1	24.64				T1	26.45
U6	N1	24.7				T1	26.57
U6	N1	24.54	24.54			T1	26.73	26.5833
miR-29c-3p	N1	19.85				T1	22.46
miR-29c-3p	N1	19.79				T1	22.31				T-N			Normal	Tumor	T-N
miR-29c-3p	N1	19.88	19.84	-4.7	25.9921	T1	22.24	22.3367	-4.24667	18.9834	-7.00867			25.9921	18.9834	-7.00867
U6	N2	24.32				T2	27.35							55.8441	23.9176	-31.9265
U6	N2	24.33				T2	27.23							207.937	110.917	-97.0199
U6	N2	24.25	24.3			T2	26.86	27.1467						42.6163	5.35171	-37.2646
miR-29c-3p	N2	18.49				T2	22.57							43.4113	23.1563	-20.255
miR-29c-3p	N2	18.49				T2	22.5							44.3235	8.89709	-35.4264
miR-29c-3p	N2	18.51	18.4967	-5.80333	55.8441	T2	22.63	22.5667	-4.58	23.9176	-31.9265			98.36	1.30134	-97.0587
U6	N11	27.02				T11	27.6							148.399	59.0282	-89.3703
U6	N11	27.04				T11	27.38							149.431	118.603	-30.8275
U6	N11	26.75	26.9367			T11	27.16	27.38						26.7228	19.3823	-7.34053
miR-29c-3p	N11	19.23				T11	20.68
miR-29c-3p	N11	19.25				T11	20.59
miR-29c-3p	N11	19.23	19.2367	-7.7	207.937	T11	20.49	20.5867	-6.79333	110.917	-97.0199
U6	N12	24.98				T12	22.41
U6	N12	24.73				T12	22.38
U6	N12	24.48	24.73			T12	22.23	22.34
miR-29c-3p	N12	19.51				T12	19.78
miR-29c-3p	N12	19.35				T12	20.11
miR-29c-3p	N12	19.09	19.3167	-5.41333	42.6163	T12	19.87	19.92	-2.42	5.35171	-37.2646
U6	N13	25.48				T13	25.74
U6	N13	25.37				T13	25.85
U6	N13	25.31	25.3867			T13	25.8	25.7967
miR-29c-3p	N13	19.98				T13	21.34
miR-29c-3p	N13	20.07				T13	21.16
miR-29c-3p	N13	19.79	19.9467	-5.44	43.4113	T13	21.29	21.2633	-4.53333	23.1563	-20.255
U6	N14	24.49				T14	23.63
U6	N14	24.43				T14	24.04
U6	N14	24.3	24.4067			T14	23.53	23.7333
miR-29c-3p	N14	19.11				T14	21.01
miR-29c-3p	N14	18.68				T14	20.35
miR-29c-3p	N14	19.02	18.9367	-5.47	44.3235	T14	20.38	20.58	-3.15333	8.89709	-35.4264
U6	N15	28.22				T15	22.72
U6	N15	27.99				T15	22.83
U6	N15	27.91	28.04			T15	22.53	22.6933
miR-29c-3p	N15	21.54				T15	22.43
miR-29c-3p	N15	21.45				T15	22.35
miR-29c-3p	N15	21.27	21.42	-6.62	98.36	T15	22.16	22.3133	-0.38	1.30134	-97.0587
U6	N16	28.69				T16	24.28
U6	N16	28.1				T16	24.35
U6	N16	28.15	28.3133			T16	24.25	24.2933
miR-29c-3p	N16	21.07				T16	18.49
miR-29c-3p	N16	21.17				T16	18.46
miR-29c-3p	N16	21.06	21.1	-7.21333	148.399	T16	18.28	18.41	-5.88333	59.0282	-89.3703
U6	N40	26.65				T40	26.7
U6	N40	26.51				T40	26.62
U6	N40	26.45	26.5367			T40	26.59	26.6367
miR-29c-3p	N40	19.36				T40	19.9
miR-29c-3p	N40	19.3				T40	19.62
miR-29c-3p	N40	19.28	19.3133	-7.22333	149.431	T40	19.72	19.7467	-6.89	118.603	-30.8275
U6	N49	25.53				T49	24.13
U6	N49	25.56				T49	24.07
U6	N49	25.31	25.4667			T49	23.93	24.0433
miR-29c-3p	N49	20.8				T49	19.93
miR-29c-3p	N49	20.68				T49	19.78
miR-29c-3p	N49	20.7	20.7267	-4.74	26.7228	T49	19.59	19.7667	-4.27667	19.3823	-7.34053

## Sheet: CRNDE
GAPDH	N1	16.8				GAPDH	T1	23.62
GAPDH	N1	16.42				GAPDH	T1	23.37
GAPDH	N1	16.43	16.55			GAPDH	T1	23.1	23.495
CRNDE	N1	26.13				CRNDE	T1	31.46
CRNDE	N1	26				CRNDE	T1	31.54				T-N
CRNDE	N1	25.76	25.9633	9.41333	0.00146658	CRNDE	T1	31.22	31.4067	7.91167	0.0041529	0.00268632
GAPDH	N2	22.09				GAPDH	T2	22.43
GAPDH	N2	21.91				GAPDH	T2	22.31								Normal	Tumor	T-N
GAPDH	N2	22.06	22.02			GAPDH	T2	22.12	22.2867							0.001467	0.004153	0.002686
CRNDE	N2	31.83				CRNDE	T2	29.03								0.001289	0.008529	0.007241
CRNDE	N2	31.44				CRNDE	T2	29.25								0.000656	0.008296	0.00764
CRNDE	N2	31.59	31.62	9.6	0.00128858	CRNDE	T2	29.2	29.16	6.87333	0.00852944	0.00724086				0.001277	0.004245	0.002968
GAPDH	N11	20.97				GAPDH	T11	17.53								0.002152	0.002991	0.000839
GAPDH	N11	20.91				GAPDH	T11	17.37								0.000147	0.0005	0.000353
GAPDH	N11	20.17	20.6833			GAPDH	T11	17.04	17.3133							0.002399	0.00296	0.000561
CRNDE	N11	31.13				CRNDE1	T11	24.25								0.003262	0.005759	0.002497
CRNDE	N11	31.03				CRNDE1	T11	24.12								0.002589	0.04133	0.038741
CRNDE	N11	31.61	31.2567	10.5733	0.000656311	CRNDE1	T11	24.31	24.2267	6.91333	0.0082962	0.00763989				0.001124	0.00588	0.004755
GAPDH	N12	20.2				GAPDH	T12	19.58
GAPDH	N12	20.23				GAPDH	T12	19.39
GAPDH	N12	20.13	20.1867			GAPDH	T12	19.32	19.43
CRNDE	N12	30.09				CRNDE1	T12	27.34
CRNDE	N12	29.73				CRNDE1	T12	27.35
CRNDE	N12	29.58	29.8	9.61333	0.00127673	CRNDE1	T12	27.24	27.31	7.88	0.00424506	0.00296833
GAPDH	N13	18.88				GAPDH	T13	24.95
GAPDH	N13	17.68				GAPDH	T13	24.11
GAPDH	N13	17.72	17.7			GAPDH	T13	24.67	24.81
CRNDE	N13	26.55				CRNDE1	T13	33.24
CRNDE	N13	26.54				CRNDE1	T13	32.44
CRNDE	N13	26.59	26.56	8.86	0.00215216	CRNDE1	T13	33.15	33.195	8.385	0.00299132	0.000839166
GAPDH	N14	16.06				GAPDH	T14	19.57
GAPDH	N14	16.11				GAPDH	T14	19.72
GAPDH	N14	15.81	15.9933			GAPDH	T14	19.47	19.5867
CRNDE	N14	28.87				CRNDE1	T14	30.34
CRNDE	N14	28.4				CRNDE1	T14	30.54
CRNDE	N14	28.91	28.7267	12.7333	0.000146854	CRNDE1	T14	30.78	30.5533	10.9667	0.000499694	0.000352841
GAPDH	N15	20.69				GAPDH	T15	19.99
GAPDH	N15	20.26				GAPDH	T15	19
GAPDH	N15	19.78	20.2433			GAPDH	T15	19.31	19.4333
CRNDE	N15	28.63				CRNDE1	T15	27.74
CRNDE	N15	28.92				CRNDE1	T15	28
CRNDE	N15	29.29	28.9467	8.70333	0.00239903	CRNDE1	T15	27.76	27.8333	8.4	0.00296038	0.000561354
GAPDH	N16	22.02				GAPDH	T16	22
GAPDH	N16	22.1				GAPDH	T16	22.11
GAPDH	N16	21.75	21.9567			GAPDH	T16	21.81	21.9733
CRNDE	N16	30.26				CRNDE1	T16	29.6
CRNDE	N16	30.23				CRNDE1	T16	29.27
CRNDE	N16	30.16	30.2167	8.26	0.00326206	CRNDE1	T16	29.37	29.4133	7.44	0.00575886	0.0024968
GAPDH	N40	20.01				GAPDH	T40	22.93
GAPDH	N40	20.92				GAPDH	T40	23.16
GAPDH	N40	20.74	20.5567			GAPDH	T40	22.91	23
CRNDE	N40	29.02				CRNDE1	T40	27.77
CRNDE	N40	29.17				CRNDE1	T40	27.47
CRNDE	N40	29.26	29.15	8.59333	0.0025891	CRNDE1	T40	27.55	27.5967	4.59667	0.04133	0.0387409
GAPDH	N49	19.67				GAPDH	T49	20.32
GAPDH	N49	19.68				GAPDH	T49	20.3
GAPDH	N49	19.45	19.6			GAPDH	T49	20.2	20.2733
CRNDE	N49	29.46				CRNDE1	T49	27.7
CRNDE	N49	29.22				CRNDE1	T49	27.73
CRNDE	N49	29.51	29.3967	9.79667	0.00112437	CRNDE1	T49	27.62	27.6833	7.41	0.00587987	0.0047555

## Sheet: LINC00511
GAPDH	N1	16.09				T1	23.13
GAPDH	N1	16.19				T1	23.09
GAPDH	N1	15.92	16.0667			T1	22.78	23
LINC00511	N1	40.02				T1	35.72
LINC00511	N1	35.93				T1	38.07				T-N			Normal	Tumor	T-N
LINC00511	N1	34	34.965	18.8983	2.04661e-06	T1	38.74	38.405	15.405	2.3048e-05	2.10014e-05			2.05e-06	2.3e-05	2.1e-05
GAPDH	N2	21.64				T2	23.69							6.268e-05	0.000557	0.0004943
GAPDH	N2	21.6				T2	26.13							1.542e-05	1.03e-05	-5.2e-06
GAPDH	N2	21.3	21.5133			T2	25.48	25.805						1.058e-05	4.35e-05	3.29e-05
LINC00511	N2	35.58				T2	34.97							3.196e-05	0.0003696	0.0003377
LINC00511	N2	36.56				T2	36.68							1.057e-05	1.26e-05	2e-06
LINC00511	N2	35.37	35.475	13.9617	6.26786e-05	T2	36.55	36.615	10.81	0.000557014	0.000494335			4.453e-05	0.0008462	0.0008017
GAPDH	N11	20.13				T11	17.01							1.531e-05	0.0001732	0.0001579
GAPDH	N11	20.68				T11	17.13							1.885e-05	0.0005929	0.000574
GAPDH	N11	20.24	20.185			T11	17.75	17.07						2.629e-05	0.0001248	9.85e-05
LINC00511	N11	40.05				T11	33.68
LINC00511	N11	36.23				T11	33.67
LINC00511	N11	36.11	36.17	15.985	1.54183e-05	T11	33.58	33.6433	16.5733	1.02549e-05	-5.16341e-06
GAPDH	N12	19.24				T12	20.34
GAPDH	N12	19.42				T12	20.38
GAPDH	N12	19.08	19.2467			T12	19.7	20.36
LINC00511	N12	36.1				T12	34.95
LINC00511	N12	35.45				T12	34.75
LINC00511	N12	34.74	35.775	16.5283	1.05798e-05	T12	35.66	34.85	14.49	4.34586e-05	3.28788e-05
GAPDH	N13	17.17				T13	24.33
GAPDH	N13	17.23				T13	24.15
GAPDH	N13	17.15	17.1833			T13	24.04	24.1733
Linc00511	N13	32.16				T13	36.68
Linc00511	N13	32.05				T13	34.47
Linc00511	N13	32.14	32.1167	14.9333	3.19609e-05	T13	N/A	35.575	11.4017	0.000369621	0.00033766
GAPDH	N14	16.1				T14	19.75
GAPDH	N14	16.5				T14	24.2
GAPDH	N14	16.05	16.2167			T14	19.86	19.805
LINC00511	N14	32.91				T14	35.75
LINC00511	N14	32.51				T14	37.16
LINC00511	N14	32.82	32.7467	16.53	1.05675e-05	T14	36.42	36.085	16.28	1.2567e-05	1.99946e-06
GAPDH	N15	20.92				T15	19.77
GAPDH	N15	20.84				T15	20.11
GAPDH	N15	19.61	20.88			T15	19.53	19.65
LINC00511	N15	35.24				T15	29.7
LINC00511	N15	42.52				T15	29.97
LINC00511	N15	35.43	35.335	14.455	4.45258e-05	T15	29.9	29.8567	10.2067	0.000846228	0.000801702
GAPDH	N16	21.38				T16	21.47
GAPDH	N16	21.09				T16	21.27
GAPDH	N16	21.01	21.16			T16	21.28	21.34
LINC00511	N16	36.19				T16	33.75
LINC00511	N16	40.32				T16	33.92
LINC00511	N16	38.12	37.155	15.995	1.53118e-05	T16	34.32	33.835	12.495	0.000173233	0.000157921
GAPDH	N40	20.88				T40	24.94
GAPDH	N40	20.35				T40	25.57
GAPDH	N40	20.12	20.235			T40	24.65	24.795
LINC00511	N40	36.09				T40	35.78
LINC00511	N40	35.77				T40	35.25
LINC00511	N40	36.83	35.93	15.695	1.8851e-05	T40	34.69	35.515	10.72	0.000592869	0.000574018
GAPDH	N49	21.15				T49	21.3
GAPDH	N49	21.06				T49	21.5
GAPDH	N49	20.82	21.01			T49	21.21	21.3367
LINC00511	N49	35.24				T49	34.56
LINC00511	N49	36.03				T49	34.05
LINC00511	N49	36.42	36.225	15.215	2.62923e-05	T49	N/A	34.305	12.9683	0.000124779	9.8487e-05

## Sheet: SNHG17
GAPDH	N1	16.31				T1	23.65
GAPDH	N1	16.33				T1	23.51
GAPDH	N1	15.98	16.2067			T1	23.26	23.4733						Normal	Tumor	T-N
SNHG17	N1	28.51				T1	30.25							0.000232	0.00973	0.009498
SNHG17	N1	28.19				T1	30.22				T-N			0.001527	0.003557	0.00203
SNHG17	N1	28.14	28.28	12.0733	0.000232041	T1	30	30.1567	6.68333	0.00973008	0.00949803			0.004304	0.001137	-0.00317
GAPDH	N2	22.47				T2	22.29							0.001006	0.002369	0.001362
GAPDH	N2	22.69				T2	22.37							0.000397	0.003512	0.003116
GAPDH	N2	22.16	22.58			T2	21.86	22.33						0.000189	0.000261	7.24e-05
SNHG17	N2	31.95				T2	31							0.001328	0.002079	0.000751
SNHG17	N2	31.92				T2	30.45							0.002064	0.002724	0.00066
SNHG17	N2	31.36	31.935	9.355	0.00152709	T2	30.48	30.465	8.135	0.0035573	0.00203021			0.003225	0.02797	0.024745
GAPDH	N11	20.53				T11	17.75							0.003115	0.003852	0.000738
GAPDH	N11	20.7				T11	17.88
GAPDH	N11	20.37	20.5333			T11	17.51	17.7133
SNHG17	N11	28.48				T11	27.63
SNHG17	N11	28.38				T11	27.39
SNHG17	N11	28.32	28.3933	7.86	0.00430432	T11	27.46	27.4933	9.78	0.00113744	-0.00316688
GAPDH	N12	20.22				T12	20.65
GAPDH	N12	20.04				T12	20.92
GAPDH	N12	19.51	20.13			T12	19.87	20.785
SNHG17	N12	30.22				T12	29.65
SNHG17	N12	29.82				T12	29.35
SNHG17	N12	30.22	30.0867	9.95667	0.00100634	T12	29.52	29.5067	8.72167	0.00236874	0.0013624
GAPDH	N13	17.87				T13	24.71
GAPDH	N13	17.66				T13	24.51
GAPDH	N13	17.73	17.7533			T13	24.48	24.5667
SNHG17	N13	29.15				T13	33.09
SNHG17	N13	29.04				T13	32.24
SNHG17	N13	28.97	29.0533	11.3	0.000396608	T13	32.83	32.72	8.15333	0.00351238	0.00311578
GAPDH	N14	16.61				T14	19.8
GAPDH	N14	16.35				T14	19.87
GAPDH	N14	16.08	16.48			T14	19.47	19.7133
SNHG17	N14	28.91				T14	31.76
SNHG17	N14	29.4				T14	31.03
SNHG17	N14	28.79	28.85	12.37	0.000188912	T14	31.47	31.615	11.9017	0.000261361	7.24496e-05
GAPDH	N15	20.6				T15	19.42
GAPDH	N15	20.53				T15	19.52
GAPDH	N15	20.36	20.4967			T15	19.1	19.3467
SNHG17	N15	30.3				T15	28.41
SNHG17	N15	30.06				T15	28.25
SNHG17	N15	29.8	30.0533	9.55667	0.00132787	T15	28.11	28.2567	8.91	0.00207885	0.000750975
GAPDH	N16	22.05				T16	22.02
GAPDH	N16	22.33				T16	22.3
GAPDH	N16	22.02	22.1333			T16	22.09	22.1367
SNHG17	N16	31.25				T16	30.74
SNHG17	N16	31.07				T16	30.44
SNHG17	N16	30.84	31.0533	8.92	0.00206449	T16	30.79	30.6567	8.52	0.00272411	0.00065962
GAPDH	N40	19.99				T40	23.17
GAPDH	N40	19.27				T40	22.5
GAPDH	N40	19.33	19.3			T40	23.25	23.21
SNHG17	N40	27.72				T40	28.17
SNHG17	N40	27.66				T40	28.37
SNHG17	N40	27.35	27.5767	8.27667	0.00322459	T40	28.57	28.37	5.16	0.0279695	0.0247449
GAPDH	N49	20.62				T49	20.41
GAPDH	N49	20.5				T49	20.84
GAPDH	N49	20.24	20.4533			T49	21.06	20.95
SNHG17	N49	28.97				T49	28.74
SNHG17	N49	30.05				T49	28.93
SNHG17	N49	28.59	28.78	8.32667	0.00311475	T49	29.24	28.97	8.02	0.00385247	0.000737719

## Sheet: HCG18
GAPDH	N1	16.18				GAPDH	T1	23.1
GAPDH	N1	16.09				GAPDH	T1	22.86
GAPDH	N1	15.95	16.0733			GAPDH	T1	22.82	22.9267
HCG18	N1	27.6				HCG18	T1	29.23							Normal	Tumor	T-N
HCG18	N1	27.55				HCG18	T1	29.09				T-N			0.000367	0.013353	0.012986
HCG18	N1	27.3	27.4833	11.41	0.000367492	HCG18	T1	29.14	29.1533	6.22667	0.0133532	0.0129857			0.008669	0.011924	0.003255
GAPDH	N2	22.1				GAPDH	T2	21.86							0.004876	0.00367	-0.00121
GAPDH	N2	22.26				GAPDH	T2	21.87							0.002536	0.003023	0.000487
GAPDH	N2	22.07	22.1433			GAPDH	T2	21.47	21.7333						0.001624	0.006172	0.004549
HCG18	N2	29.16				HCG18	T2	28.17							0.001322	0.003594	0.002273
HCG18	N2	29.01				HCG18	T2	28.05							0.002947	0.007931	0.004984
HCG18	N2	28.81	28.9933	6.85	0.00866851	HCG18	T2	28.15	28.1233	6.39	0.0119239	0.00325539			0.003129	0.002873	-0.00026
GAPDH	N11	20.12				GAPDH	T11	17.2							0.005131	0.010623	0.005492
GAPDH	N11	20.9				GAPDH	T11	17.21							0.001117	0.002339	0.001222
GAPDH	N11	20.86	20.88			GAPDH	T11	17.35	17.2533
HCG18	N11	28.65				HCG18	T11	25.37
HCG18	N11	28.37				HCG18	T11	25.39
HCG18	N11	28.66	28.56	7.68	0.00487629	HCG18	T11	25.27	25.3433	8.09	0.00367001	-0.00120628
GAPDH	N12	18.33				GAPDH	T12	18.04
GAPDH	N12	18.13				GAPDH	T12	18.29
GAPDH	N12	18.16	18.2067			GAPDH	T12	18.09	18.14
HCG18	N12	26.95				HCG18	T12	26.5
HCG18	N12	26.83				HCG18	T12	26.76
HCG18	N12	26.71	26.83	8.62333	0.00253582	HCG18	T12	26.27	26.51	8.37	0.00302259	0.00048677
GAPDH	N13	17.4				GAPDH	T13	24.59
GAPDH	N13	17.52				GAPDH	T13	24.63
GAPDH	N13	17.84	17.5867			GAPDH	T13	24.1	24.61
HCG18	N13	26.77				HCG18	T13	31.94
HCG18	N13	26.73				HCG18	T13	31.96
HCG18	N13	27.06	26.8533	9.26667	0.00162351	HCG18	T13	31	31.95	7.34	0.0061722	0.00454869
GAPDH	N14	16.95				GAPDH	T14	20.2
GAPDH	N14	17.49				GAPDH	T14	20.32
GAPDH	N14	16.69	16.82			GAPDH	T14	20.16	20.2267
HCG18	N14	26.55				HCG18	T14	28.45
HCG18	N14	26.27				HCG18	T14	28.36
HCG18	N14	26.33	26.3833	9.56333	0.00132175	HCG18	T14	28.23	28.3467	8.12	0.00359448	0.00227273
GAPDH	N15	20.41				GAPDH	T15	19.6
GAPDH	N15	20.8				GAPDH	T15	19.71
GAPDH	N15	20.27	20.4933			GAPDH	T15	19.87	19.735
HCG18	N15	28.76				HCG18	T15	26.8
HCG18	N15	28.91				HCG18	T15	26.6
HCG18	N15	29.03	28.9	8.40667	0.00294674	HCG18	T15	26.74	26.7133	6.97833	0.00793072	0.00498398
GAPDH	N16	22.11				GAPDH	T16	22.04
GAPDH	N16	22				GAPDH	T16	22.11
GAPDH	N16	21.64	21.82			GAPDH	T16	21.73	21.96
HCG18	N16	30.27				HCG18	T16	30.63
HCG18	N16	30.02				HCG18	T16	30.22
HCG18	N16	30.13	30.14	8.32	0.00312918	HCG18	T16	30.36	30.4033	8.44333	0.00287279	-0.000256392
GAPDH	N40	20.84				GAPDH	T40	22.92
GAPDH	N40	20.63				GAPDH	T40	23.02
GAPDH	N40	20.41	20.6267			GAPDH	T40	22.48	22.97
HCG18	N40	28.3				HCG18	T40	29.7
HCG18	N40	28.2				HCG18	T40	29.41
HCG18	N40	28.2	28.2333	7.60667	0.00513056	HCG18	T40	29.47	29.5267	6.55667	0.010623	0.00549242
GAPDH	N49	20.1				GAPDH	T49	20.48
GAPDH	N49	20.29				GAPDH	T49	20.79
GAPDH	N49	19.93	20.1067			GAPDH	T49	20.24	20.36
HCG18	N49	29.95				HCG18	T49	29.12
HCG18	N49	29.82				HCG18	T49	29.08
HCG18	N49	29.97	29.9133	9.80667	0.0011166	HCG18	T49	29.1	29.1	8.74	0.00233883	0.00122222

## Sheet: SI-COMMD2-1-2
GAPDH	HUH7 SI-NC	14.65									GAPDH	MHCC97-H SI-NC	14.57
GAPDH	HUH7 SI-NC	14.77									GAPDH	MHCC97-H SI-NC	14.51
GAPDH	HUH7 SI-NC	14.41	14.61								GAPDH	MHCC97-H SI-NC	14.21	14.43
COMMD2	HUH7 SI-NC	23.25	8.64		0.1	0.933033					COMMD2	MHCC97-H SI-NC	23.98	9.55		0.143333	0.905425
COMMD2	HUH7 SI-NC	23.14	8.53		-0.01	1.00696					COMMD2	MHCC97-H SI-NC	23.66	9.23		-0.176667	1.13027
COMMD2	HUH7 SI-NC	23.06	8.45	8.54	-0.09	1.06437					COMMD2	MHCC97-H SI-NC	23.87	9.44	9.40667	0.0333333	0.97716
GAPDH	HUH7 SI-54	14.88									GAPDH	MHCC97-H SI-54	13.7
GAPDH	HUH7 SI-54	15.03									GAPDH	MHCC97-H SI-54	13.84
GAPDH	HUH7 SI-54	14.67	14.86								GAPDH	MHCC97-H SI-54	13.56	13.7
COMMD2	HUH7 SI-54	25.05	10.19		1.65	0.31864					COMMD2	MHCC97-H SI-54	25.08	11.38		1.97333	0.254664
COMMD2	HUH7 SI-54	25.19	10.33		1.79	0.289172					COMMD2	MHCC97-H SI-54	25.06	11.36		1.95333	0.258219
COMMD2	HUH7 SI-54	24.95	10.09		1.55	0.34151					COMMD2	MHCC97-H SI-54	24.93	11.23		1.82333	0.282567
GAPDH	HUH7 SI-222	14.96									GAPDH	MHCC97-H SI-222	14.37
GAPDH	HUH7 SI-222	14.83									GAPDH	MHCC97-H SI-222	14.3
GAPDH	HUH7 SI-222	14.54	14.7767								GAPDH	MHCC97-H SI-222	14.28	14.3167
COMMD2	HUH7 SI-222	26.3	11.5233		2.98333	0.126452					COMMD2	MHCC97-H SI-222	26.48	12.1633		2.75667	0.147966
COMMD2	HUH7 SI-222	26.48	11.7033		3.16333	0.11162					COMMD2	MHCC97-H SI-222	26.55	12.2333		2.82667	0.140958
COMMD2	HUH7 SI-222	26.27	11.4933		2.95333	0.129109					COMMD2	MHCC97-H SI-222	26.48	12.1633		2.75667	0.147966
si-NC			si-COMMD2-1			si-COMMD2-2						si-NC			si-COMMD2-1			si-COMMD2-2
0.933033	1.00696	1.06437	0.31864	0.289172	0.34151	0.126452	0.11162	0.129109				0.905425	1.13027	0.97716	0.254664	0.258219	0.282567	0.147966	0.140958	0.147966
