# Supplementary material for: COMMD2 Upregulation Mediated by an ncRNA Axis Correlates With an Unfavorable Prognosis and Tumor Immune Infiltration in Liver Hepatocellular Carcinoma
Source: Front Oncol. 2022 Apr 29;12:853026. doi: 10.3389/fonc.2022.853026 (PMC9099436; doi:10.3389/fonc.2022.853026)
Supplement: Supplementary file 2 [file DataSheet_2.zip › additional file/STARBASE hsa-miR-29c-3p-LINCRNA.xls]

#please cite:
#Zhou KR, Liu S, Cai L, et al. ENCORI: The Encyclopedia of RNA Interactomes.
#2.Li JH, et al.starBase v2.0: decoding miRNA-ceRNA, miRNA-ncRNA and protein-RNA interaction networks from large-scale CLIP-Seq data , Nucleic Acids Res. 2014 Jan;42:D92-7.
miRNAid	miRNAname	geneID	geneName	geneType	chromosome	start	end	strand	clipExpNum	degraExpNum	RBP	merClass	miRseq	align	targetSeq	pancancerNum
MIMAT0000681	hsa-miR-29c-3p	ENSG00000240731	AL139287.1	sense_intronic	chr1	1253071	1253089	-	1	0	AGO2	7mer-m8	auuGGCUAAAGUUUACCACGAu	::|:|||: |||||||	gccUUGGUUUU---UGGUGCUu	4
MIMAT0000681	hsa-miR-29c-3p	ENSG00000224870	AL391244.1	processed_transcript	chr1	1336076	1336098	+	7	0	AGO1,AGO1-4,AGO2,AGO3	7mer-m8	auUGGCUAAAG-UUUACCACGAu	:|:|:|||| | |||||||	caGCUGGUUUCUCAUUGGUGCUg	5
MIMAT0000681	hsa-miR-29c-3p	ENSG00000268575	AL031282.2	processed_transcript	chr1	1666215	1666236	-	1	0	AGO1-4	7mer-m8	auuggcuaaagUUUACCACGAu	| :|||||||	cuacaaccaggACGUGGUGCUg	2
MIMAT0000681	hsa-miR-29c-3p	ENSG00000270115	AL513327.3	lincRNA	chr1	33727171	33727192	+	1	0	AGO2	7mer-m8	auUGGCUAAAGUUUACCACGAu	|:| ||| : |||||||	cuAUCUCUUUAGCCUGGUGCUc	4
MIMAT0000681	hsa-miR-29c-3p	ENSG00000271554	AL138787.2	antisense	chr1	36479100	36479118	-	1	0	AGO2	7mer-m8	auuggCUAAAGU--UUACCACGAu	|:| | | |||||||||	-----GGUCUAAUCAAUGGUGCUc	3
MIMAT0000681	hsa-miR-29c-3p	ENSG00000271554	AL138787.2	antisense	chr1	36479100	36479123	-	1	0	AGO2	7mer-m8	auUGGCUAAAGU--UUACCACGAu	|| |:| | | |||||||||	caACAGGUCUAAUCAAUGGUGCUc	3
MIMAT0000681	hsa-miR-29c-3p	ENSG00000234810	AL603840.1	lincRNA	chr1	56197684	56197705	+	1	0	AGO1-4	7mer-m8	auuggcuaaAGUUUACCACGAu	|| |||||||||	cccagcagaUCCAAUGGUGCUu	4
MIMAT0000681	hsa-miR-29c-3p	ENSG00000273373	AL355488.1	antisense	chr1	110915457	110915478	+	8	0	AGO1,AGO1-4,AGO2	8mer	auuggcuaaaGUUUACCACGAu	|: ||||||||	uuuauccucaCGUAUGGUGCUa	7
MIMAT0000681	hsa-miR-29c-3p	ENSG00000259834	AL365361.1	lincRNA	chr1	111199226	111199247	-	1	0	AGO1-4	7mer-m8	auuggcuaaaguuUACCACGAu	:|||||||	aggugucugugcuGUGGUGCUg	0
MIMAT0000681	hsa-miR-29c-3p	ENSG00000185044	RP11-435B5.4	lincRNA	chr1	143382434	143382453	-	1	0	AGO1-4	7mer-m8	auUGGCUAAAGUUUACCACGAu	||:| || | :|||||||	aaACUG-UUGC-UGUGGUGCUg	0
MIMAT0000681	hsa-miR-29c-3p	ENSG00000234741	GAS5	processed_transcript	chr1	173836171	173836178	-	4	0	AGO1-4	7mer-m8	auuggcuaaaguuuACCACGAu	|||||||	--------------UGGUGCUg	5
MIMAT0000681	hsa-miR-29c-3p	ENSG00000234741	GAS5	processed_transcript	chr1	173836171	173836181	-	4	0	AGO1-4	7mer-m8	auuggcuaaaguuUACCACGAu	||||||||	-----------guAUGGUGCUg	5
MIMAT0000681	hsa-miR-29c-3p	ENSG00000234741	GAS5	processed_transcript	chr1	173836171	173836193	-	4	0	AGO1-4	7mer-m8	auUGGCUAAAGUU-UACCACGAu	|:| ||| :: ||||||||	ugAUCUCUUUAGGUAUGGUGCUg	5
MIMAT0000681	hsa-miR-29c-3p	ENSG00000203709	MIR29B2CHG	lincRNA	chr1	207995555	207995577	-	1	0	AGO1-4	7mer-m8	auUGGCUAAAG-UUUACCACGAu	| | | | | | :|||||||	gaAGCUACUACUACGUGGUGCUu	0
MIMAT0000681	hsa-miR-29c-3p	ENSG00000223734	AC098828.2	lincRNA	chr2	20252221	20252244	+	1	0	AGO1-4	7mer-m8	auuGGCUAAA--GUUUACCACGAu	||| ||| : :|||||||	uguCCGCUUUUCUUUGUGGUGCUc	12
MIMAT0000681	hsa-miR-29c-3p	ENSG00000224165	DNAJC27-AS1	antisense	chr2	25258524	25258545	+	1	0	AGO1-4	7mer-m8	auuggcuaaaguuuACCACGAu	|||||||	ugggagagccugcuUGGUGCUu	3
MIMAT0000681	hsa-miR-29c-3p	ENSG00000278908	AC132154.1	TEC	chr2	30900813	30900834	+	1	0	AGO2	7mer-m8	auugGCUAAAGUUUACCACGAu	| | | | ::|||||||	cuggCCAGUGCUGGUGGUGCUg	3
MIMAT0000681	hsa-miR-29c-3p	ENSG00000179818	PCBP1-AS1	processed_transcript	chr2	70276401	70276424	-	1	0	AGO2	7mer-m8	auUGGCUAAAGUUU--ACCACGAu	||: || :||: |||||||	aaACUUCUUAUAAGGUUGGUGCUc	2
MIMAT0000681	hsa-miR-29c-3p	ENSG00000226853	AC010894.2	lincRNA	chr2	175353081	175353104	+	1	0	AGO1-4	7mer-m8	auuggcUAAAGUU--UACCACGAu	|| ||| ||||||||	uauaguAUCCCAAAUAUGGUGCUc	6
MIMAT0000681	hsa-miR-29c-3p	ENSG00000273301	AC016717.2	lincRNA	chr2	226563720	226563741	+	4	0	AGO1-4,AGO2	8mer	auuggcUAAAGUUUACCACGAu	|| | | |||||||	cguaauAUAUGAUCUGGUGCUa	3
MIMAT0000681	hsa-miR-29c-3p	ENSG00000226125	LINC01907	lincRNA	chr2	231561097	231561121	-	1	0	AGO1-4	7mer-m8	auuggcuaaAGUUU---ACCACGAu	||||| |||||||	uuaagaaacUCAAAAACUGGUGCUg	3
MIMAT0000681	hsa-miR-29c-3p	ENSG00000206573	THUMPD3-AS1	antisense	chr3	9432001	9432025	-	3	0	AGO1-4,AGO2	8mer	auUGGCUAAAGU---UUACCACGAu	|::||| |:| |||||||||	ucAUUGAUGUUAAUGAAUGGUGCUa	7
MIMAT0000681	hsa-miR-29c-3p	ENSG00000231177	LINC00852	antisense	chr3	10326496	10326523	+	3	0	AGO1-4	7mer-m8	auUGGCUAAA--GUU----UACCACGAu	:|:|| || ||| :|||||||	ugGCUGAAUUGGCAAGUCUGUGGUGCUg	4
MIMAT0000681	hsa-miR-29c-3p	ENSG00000239589	LINC00879	lincRNA	chr3	94707440	94707462	+	1	0	AGO2	8mer	auuGGCUA-AAGUUUACCACGAu	|:||| || || |||||||	cacCUGAUCUUGAACUGGUGCUa	4
MIMAT0000681	hsa-miR-29c-3p	ENSG00000249673	NOP14-AS1	antisense	chr4	2937030	2937051	+	1	0	AGO2	7mer-m8	auuggcuaAAGUUUACCACGAu	| |: |||||||	acuuuugcUGCGUUUGGUGCUg	7
MIMAT0000681	hsa-miR-29c-3p	ENSG00000247516	MIR4458HG	lincRNA	chr5	8460619	8460640	+	6	0	AGO1,AGO1-4,AGO2	8mer	auuggcuaaaguuuACCACGAu	|||||||	aauauaaugaauguUGGUGCUa	0
MIMAT0000681	hsa-miR-29c-3p	ENSG00000244968	LIFR-AS1	antisense	chr5	38556937	38556958	+	1	0	AGO1	7mer-m8	auuggcuaaagUUUACCACGAu	:::|||||||	ccggacgccgaGGGUGGUGCUu	2
MIMAT0000681	hsa-miR-29c-3p	ENSG00000231074	HCG18	antisense	chr6	30263974	30263995	-	2	0	AGO1-4,AGO2	7mer-m8	auuggcuaaAGUUUACCACGAu	|:|: |||||||	agcagggcaUUAGCUGGUGCUg	9
MIMAT0000681	hsa-miR-29c-3p	ENSG00000206337	HCP5	sense_overlapping	chr6	31432977	31432998	+	3	0	AGO1-4,AGO2	7mer-m8	auuggcuaAAGUUUACCACGAu	| | | |||||||	ugugacucUCCUACUGGUGCUu	1
MIMAT0000681	hsa-miR-29c-3p	ENSG00000198221	AFDN-DT	lincRNA	chr6	168227272	168227290	-	2	0	AGO2	7mer-m8	auuGGCUAAAGUUUACCACGAu	||||| :::|||||||	gguCCGAU---GGGUGGUGCUg	9
MIMAT0000681	hsa-miR-29c-3p	ENSG00000229043	AC091729.3	antisense	chr7	1204724	1204745	+	1	0	AGO1-4	7mer-m8	auUGGCUAAAGUUUACCACGAu	|::| | | |:|||||||	ugAUUGUUGCCCAGUGGUGCUu	6
MIMAT0000681	hsa-miR-29c-3p	ENSG00000236318	AC019117.2	lincRNA	chr7	17414572	17414593	+	1	0	AGO1-4	8mer	auuGGCUAAAGUUUACCACGAu	|| ||| ||||||||||	ccuCCUCUUUAAAAUGGUGCUa	4
MIMAT0000681	hsa-miR-29c-3p	ENSG00000254369	HOXA-AS3	antisense	chr7	27194094	27194115	+	1	0	AGO2	7mer-m8	auuggcuaaagUUUACCACGAu	:::|||||||	cgggucugggaGGGUGGUGCUg	8
MIMAT0000681	hsa-miR-29c-3p	ENSG00000253187	HOXA10-AS	antisense	chr7	27209175	27209192	+	2	0	AGO1,AGO3	7mer-m8	auUGGCUAAAGUUUACCACGAu	||| | ||| |||||||	cgACC-AGUUC---UGGUGCUg	9
MIMAT0000681	hsa-miR-29c-3p	ENSG00000251660	AC007036.3	sense_overlapping	chr7	30198634	30198657	+	9	0	AGO1-4,AGO2	7mer-m8	auuGGCUAA--AGUUUACCACGAu	|:| || |::| |||||||	uuuCUGUUUAAUUGAUUGGUGCUg	0
MIMAT0000681	hsa-miR-29c-3p	ENSG00000196295	AC005154.1	processed_transcript	chr7	30617444	30617465	-	3	0	AGO1-4,AGO2	8mer	auugGCUAAAGUUUACCACGAu	:| | || |||||||	auggUGCUCUCCUUUGGUGCUa	5
MIMAT0000681	hsa-miR-29c-3p	ENSG00000196295	AC005154.1	processed_transcript	chr7	30617457	30617478	-	4	0	AGO1-4,AGO2	7mer-m8	auuggcuaaaGUUUACCACGAu	|| ||||||||	gccuagucagCAUAUGGUGCUc	5
MIMAT0000681	hsa-miR-29c-3p	ENSG00000196295	AC005154.1	processed_transcript	chr7	30617498	30617519	-	2	0	AGO1-4,AGO2	7mer-m8	auuggcuaaaguuuACCACGAu	|||||||	auguauccaggcuuUGGUGCUg	5
MIMAT0000681	hsa-miR-29c-3p	ENSG00000271122	AC018647.2	antisense	chr7	35735096	35735117	+	1	0	AGO1-4	7mer-m8	auuggcuaaaguuuACCACGAu	|||||||	guugguguccuuccUGGUGCUg	5
MIMAT0000681	hsa-miR-29c-3p	ENSG00000232956	SNHG15	lincRNA	chr7	45025164	45025185	-	1	0	AGO1-4	7mer-m8	auuggcuaaagUUUACCACGAu	:| |||||||	cccccagcaggGACUGGUGCUu	7
MIMAT0000681	hsa-miR-29c-3p	ENSG00000273142	AC073335.2	lincRNA	chr7	66369931	66369952	+	1	1	AGO1-4	7mer-m8	auuggcuaaaguuuACCACGAu	|||||||	cccagcuacugccuUGGUGCUc	2
MIMAT0000681	hsa-miR-29c-3p	ENSG00000272752	STAG3L5P-PVRIG2P-PILRB	processed_transcript	chr7	99950297	99950318	+	4	0	AGO1-4,AGO2	7mer-m8	auuggcuaaaGUUUACCACGAu	| :||||||||	agggggggccCCGAUGGUGCUg	3
MIMAT0000681	hsa-miR-29c-3p	ENSG00000231419	LINC00689	processed_transcript	chr7	158815119	158815140	+	1	0	AGO1-4	7mer-m8	auuggcuaAAGUUUACCACGAu	| | ::|||||||	ucagucugUCCUGGUGGUGCUg	6
MIMAT0000681	hsa-miR-29c-3p	ENSG00000272505	AC104964.4	lincRNA	chr8	10346880	10346904	+	1	0	AGO2	8mer	auuggcUAAAGUU---UACCACGAu	||| :|| ||||||||	uuuguuAUUAUAAACUAUGGUGCUa	3
MIMAT0000681	hsa-miR-29c-3p	ENSG00000253123	AC091182.1	processed_transcript	chr8	37188444	37188465	-	1	0	AGO1-4	7mer-m8	auuggcuaaaGUUUACCACGAu	|| :|||||||	cgcgugcgcgCAUGUGGUGCUg	5
MIMAT0000681	hsa-miR-29c-3p	ENSG00000261618	AC083837.1	lincRNA	chr8	79750514	79750535	+	1	0	AGO2	7mer-m8	auuggcuAAAGUUUACCACGAu	|| :| ||||||||	uguuaacUUCUACAUGGUGCUg	1
MIMAT0000681	hsa-miR-29c-3p	ENSG00000261618	AC083837.1	lincRNA	chr8	79750533	79750555	+	1	0	AGO2	7mer-m8	auUGGCUAAAG-UUUACCACGAu	::| | ||| | ||||||||	cuGUCAACUUCUACAUGGUGCUg	1
MIMAT0000681	hsa-miR-29c-3p	ENSG00000253582	AC090579.1	antisense	chr8	107668445	107668471	-	1	0	AGO1-4	7mer-m8	auUGGCUA--AAGUU---UACCACGAu	||| :| |||: ||||||||	aaACCAGUCAGUCAGUCUAUGGUGCUu	2
MIMAT0000681	hsa-miR-29c-3p	ENSG00000249859	PVT1	lincRNA	chr8	128952170	128952190	+	2	0	AGO1-4	8mer	auUGGCUAAAGUUUACCACGAu	|::|: | | ||||||||	gcAUUGGGAU-ACAUGGUGCUa	8
MIMAT0000681	hsa-miR-29c-3p	ENSG00000181097	AC105219.1	sense_intronic	chr8	144780425	144780444	+	1	0	AGO2	8mer	auuggCUAAAGUUUACCACGAu	|| | | ||||||||	ugaagGAGUCC--AUGGUGCUa	5
MIMAT0000681	hsa-miR-29c-3p	ENSG00000255182	AC084125.2	processed_transcript	chr8	145723920	145723942	-	1	0	AGO2	7mer-m8	auuggcuaAAGU-UUACCACGAu	|||| ::|||||||	gcaggcccUUCAUGGUGGUGCUc	4
MIMAT0000681	hsa-miR-29c-3p	ENSG00000281649	EBLN3P	lincRNA	chr9	37079987	37080008	+	4	0	AGO1-4,AGO2	7mer-m8	auuggcuaaaguuuACCACGAu	|||||||	uuuuggucccuguuUGGUGCUu	4
MIMAT0000681	hsa-miR-29c-3p	ENSG00000254876	AL590705.5	processed_transcript	chr9	100054186	100054209	+	1	0	AGO1-4	7mer-m8	auUGGCUAAAGUUU--ACCACGAu	|: | | ::|| |||||||	uaAUAGCCUAUGAACUUGGUGCUu	2
MIMAT0000681	hsa-miR-29c-3p	ENSG00000203993	ARRDC1-AS1	antisense	chr9	140510246	140510267	-	2	0	AGO2	8mer	auuggcuaaaguUUACCACGAu	|:|||||||	gccaggccuggcAGUGGUGCUa	4
MIMAT0000681	hsa-miR-29c-3p	ENSG00000239665	AL157392.3	processed_transcript	chr10	13681020	13681041	+	1	0	AGO1-4	7mer-m8	auuggcuaaaguuUACCACGAu	||||||||	uggcaagugugccAUGGUGCUg	4
MIMAT0000681	hsa-miR-29c-3p	ENSG00000224023	AL158835.1	lincRNA	chr10	127395209	127395231	-	1	0	AGO1-4	7mer-m8	auuGGC-UAAAGUUUACCACGAu	|:| | |||: |||||||	aguCUGCAGAUCAGCUGGUGCUu	2
MIMAT0000681	hsa-miR-29c-3p	ENSG00000130600	H19	processed_transcript	chr11	2017218	2017239	-	13	0	AGO1-4,AGO2	8mer	auuggcuaaagUUUACCACGAu	||||||||||	cccauccacagAAAUGGUGCUa	12
MIMAT0000681	hsa-miR-29c-3p	ENSG00000269821	KCNQ1OT1	antisense	chr11	2693113	2693132	-	1	0	AGO1-4	7mer-m8	auUGGCUAAAGUUUACCACGAu	:|:|: | | |||||||	agGCUGGCUGC--CUGGUGCUg	7
MIMAT0000681	hsa-miR-29c-3p	ENSG00000269821	KCNQ1OT1	antisense	chr11	2695053	2695074	-	1	0	AGO2	7mer-m8	auuggcuaaaguuUACCACGAu	:|||||||	gacucuccuggcuGUGGUGCUu	7
MIMAT0000681	hsa-miR-29c-3p	ENSG00000269821	KCNQ1OT1	antisense	chr11	2705646	2705667	-	2	0	AGO2	7mer-m8	auuggcuaaagUUUACCACGAu	|::|||||||	ucaaaugaaagAGGUGGUGCUg	7
MIMAT0000681	hsa-miR-29c-3p	ENSG00000269821	KCNQ1OT1	antisense	chr11	2713228	2713249	-	2	0	AGO2	7mer-m8	auuggcuaaaguuuACCACGAu	|||||||	ggucuggaagcccuUGGUGCUg	7
MIMAT0000681	hsa-miR-29c-3p	ENSG00000255525	AL137804.1	antisense	chr11	31329016	31329038	+	1	0	AGO2	7mer-m8	auuggcUAAAGU-UUACCACGAu	||| :| |||||||	aacaacAUUCUACUCUGGUGCUu	5
MIMAT0000681	hsa-miR-29c-3p	ENSG00000245532	NEAT1	lincRNA	chr11	65195314	65195335	+	14	0	AGO1-4	7mer-m8	auuGGCUAAAGUUUACCACGAu	|:| | :||||||||||	ugcCUGUAUGUAAAUGGUGCUg	1
MIMAT0000681	hsa-miR-29c-3p	ENSG00000245532	NEAT1	lincRNA	chr11	65197322	65197343	+	9	0	AGO1-4	7mer-m8	auuggcuaaaguuUACCACGAu	||||||||	ugugaggaggggcAUGGUGCUc	1
MIMAT0000681	hsa-miR-29c-3p	ENSG00000245532	NEAT1	lincRNA	chr11	65198775	65198799	+	9	0	AGO1-4	8mer	auugGCUAAAGU---UUACCACGAu	| ||| :| |||||||||	uuggCUAUUGUAAAUAAUGGUGCUa	1
MIMAT0000681	hsa-miR-29c-3p	ENSG00000245532	NEAT1	lincRNA	chr11	65206292	65206316	+	10	0	AGO1-4	8mer	auugGCUAA-AGU--UUACCACGAu	| ||| | | |||||||||	uuggCUAUUAUGAACAAUGGUGCUa	1
MIMAT0000681	hsa-miR-29c-3p	ENSG00000245532	NEAT1	lincRNA	chr11	65206615	65206632	+	12	0	AGO1-4	7mer-m8	auUGGCUAAAGUUUACCACGAu	||| ||| : |||||||	gcACC--UUU--GCUGGUGCUg	1
MIMAT0000681	hsa-miR-29c-3p	ENSG00000245532	NEAT1	lincRNA	chr11	65212095	65212116	+	8	0	AGO1-4	7mer-m8	auuggcuaaaguUUACCACGAu	|:|||||||	ugagccaacagcAGUGGUGCUg	1
MIMAT0000681	hsa-miR-29c-3p	ENSG00000260233	SSSCA1-AS1	processed_transcript	chr11	65337114	65337135	-	2	0	AGO1-4	7mer-m8	auuggcuaaaguuuACCACGAu	|||||||	cugaacauggaccuUGGUGCUu	3
MIMAT0000681	hsa-miR-29c-3p	ENSG00000248844	AP003555.1	lincRNA	chr11	69909849	69909873	-	1	0	AGO2	7mer-m8	auuggcUAAAGUUU---ACCACGAu	|| ||| | |||||||	cccuucAUGUCACAUCCUGGUGCUg	2
MIMAT0000681	hsa-miR-29c-3p	ENSG00000247137	AP000873.2	processed_transcript	chr11	82903371	82903392	-	1	0	AGO2	8mer	auuggcuaaaguuuACCACGAu	|||||||	uuguggcgggaguuUGGUGCUa	3
MIMAT0000681	hsa-miR-29c-3p	ENSG00000279696	AP001273.1	TEC	chr11	93461897	93461917	-	1	0	AGO2	7mer-m8	auUGGCUAAAGUUUACCACGAu	||:|:| || |:|||||||	auACUGGUAUC-AGUGGUGCUu	4
MIMAT0000681	hsa-miR-29c-3p	ENSG00000236082	AP003025.1	antisense	chr11	131416610	131416632	-	1	0	AGO2	7mer-m8	auuggCUAAAGUU-UACCACGAu	|| |||: :|||||||	gcagaGAGCUCAGCGUGGUGCUu	5
MIMAT0000681	hsa-miR-29c-3p	ENSG00000280237	MIR4697HG	TEC	chr11	133767972	133767991	-	4	0	AGO1-4,AGO2	7mer-m8	auuggcuaAAGUUUACCACGAu	||| ||||||||	uagggugcUUC--AUGGUGCUg	3
MIMAT0000681	hsa-miR-29c-3p	ENSG00000275764	AC092747.4	lincRNA	chr12	27191655	27191676	+	3	0	AGO1-4,AGO2	8mer	auuggCUAAAGUUUACCACGAu	|| | ||||||||||	ggaaaGAAUGGAAAUGGUGCUa	2
MIMAT0000681	hsa-miR-29c-3p	ENSG00000258210	AC144548.1	processed_transcript	chr12	110825435	110825457	-	2	0	AGO1-4,AGO2	7mer-m8	auugGCUAAA-GUUUACCACGAu	:| ||| | : |||||||	gagaUGCUUUGCUGUUGGUGCUg	5
MIMAT0000681	hsa-miR-29c-3p	ENSG00000189238	LINC00943	lincRNA	chr12	127228083	127228108	+	1	0	AGO1-4	7mer-m8	auuGGCUA--AAGU--UUACCACGAu	| ||| ||:| |||||||||	uccCAGAUUCUUUAUUAAUGGUGCUu	2
MIMAT0000681	hsa-miR-29c-3p	ENSG00000275964	AL355001.2	lincRNA	chr13	20439010	20439029	+	2	0	AGO1-4	7mer-m8	auUGGCUAAAGUUUACCACGAu	:| ||| || ||||||||	cgGCGGAUGUC--AUGGUGCUg	6
MIMAT0000681	hsa-miR-29c-3p	ENSG00000258727	AL135999.1	antisense	chr14	24035556	24035577	+	3	0	AGO1-4	7mer-m8	auuggcuaaaguuUACCACGAu	||||||||	cucagcagagcccAUGGUGCUc	2
MIMAT0000681	hsa-miR-29c-3p	ENSG00000258964	AL137129.1	processed_transcript	chr14	62233679	62233700	+	11	0	AGO1,AGO1-4,AGO2	7mer-m8	auuGGCUAAAGUUUACCACGAu	| ||| |: |||||||	uucCAGAUCAGAGUUGGUGCUu	4
MIMAT0000681	hsa-miR-29c-3p	ENSG00000258301	VASH1-AS1	lincRNA	chr14	77253032	77253053	-	2	0	AGO1-4	7mer-m8	auUGGCUAAAGUUUACCACGAu	:|| | || : |||||||	agGCCUACCUCUGUUGGUGCUu	4
MIMAT0000681	hsa-miR-29c-3p	ENSG00000258701	LINC00638	lincRNA	chr14	105289731	105289752	+	1	0	AGO1-4	7mer-m8	auuggcuaaaGUUUACCACGAu	| |:|||||||	aggugcgcaaCCAGUGGUGCUg	10
MIMAT0000681	hsa-miR-29c-3p	ENSG00000226777	FAM30A	lincRNA	chr14	106390455	106390476	+	1	0	AGO1-4	7mer-m8	auuggcuaaaguuuACCACGAu	|||||||	uuugccuugcuccuUGGUGCUu	2
MIMAT0000681	hsa-miR-29c-3p	ENSG00000245849	RAD51-AS1	processed_transcript	chr15	40986660	40986686	-	1	0	AGO2	7mer-m8	auuggcUAA--AGUU---UACCACGAu	||| |||| :|||||||	uggaauAUUCGUCAAUCUGUGGUGCUu	3
MIMAT0000681	hsa-miR-29c-3p	ENSG00000247556	OIP5-AS1	processed_transcript	chr15	41595840	41595861	+	7	0	AGO1-4,AGO2	7mer-m8	auuggcuaAAGUUUACCACGAu	||| ||||||||	aguuuacaUUCUCAUGGUGCUg	3
MIMAT0000681	hsa-miR-29c-3p	ENSG00000261771	DNAAF4-CCPG1	processed_transcript	chr15	55652308	55652329	-	3	0	AGO1-4,AGO2	8mer	auuggcuaaaguuuACCACGAu	|||||||	gguaauaaaagauuUGGUGCUa	0
MIMAT0000681	hsa-miR-29c-3p	ENSG00000281183	NPTN-IT1	sense_intronic	chr15	73861317	73861338	-	1	0	AGO1-4	7mer-m8	auuggcuaaaGUUUACCACGAu	|| |||||||	uacaaagugaCAUCUGGUGCUc	2
MIMAT0000681	hsa-miR-29c-3p	ENSG00000281183	NPTN-IT1	sense_intronic	chr15	73861375	73861396	-	1	0	AGO1-4	7mer-m8	auuggcuaaaguuUACCACGAu	:|||||||	uguuugugcaccuGUGGUGCUg	2
MIMAT0000681	hsa-miR-29c-3p	ENSG00000272888	LINC01578	processed_transcript	chr15	93429701	93429724	+	1	0	AGO2	7mer-m8	auUGGCUAA--AGUUUACCACGAu	||: || | ||||||||||	guACUUCUUAAUAAAAUGGUGCUu	5
MIMAT0000681	hsa-miR-29c-3p	ENSG00000260276	AC022167.2	antisense	chr16	8942437	8942458	+	1	0	AGO2	7mer-m8	auuggcuaaagUUUACCACGAu	|: |||||||	cugggcuggagAGUUGGUGCUg	3
MIMAT0000681	hsa-miR-29c-3p	ENSG00000262454	MIR193BHG	lincRNA	chr16	14420496	14420519	+	1	0	AGO1-4	7mer-m8	auUGGCUAAAG--UUUACCACGAu	::| |||| :|:|||||||	agGUCAUUUUCUAGAGUGGUGCUg	9
MIMAT0000681	hsa-miR-29c-3p	ENSG00000279789	AC120114.4	TEC	chr16	29925520	29925541	-	1	0	AGO1-4	7mer-m8	auuggcuaaAGUUUACCACGAu	|| |||||||	ugauucucgUCCCCUGGUGCUc	3
MIMAT0000681	hsa-miR-29c-3p	ENSG00000260083	MIR762HG	antisense	chr16	30906446	30906469	+	1	0	AGO1-4	7mer-m8	auuGGCUAAAGUUU--ACCACGAu	|:| | | || |||||||	guuCUGUUGUGUAAUCUGGUGCUg	3
MIMAT0000681	hsa-miR-29c-3p	ENSG00000245694	CRNDE	lincRNA	chr16	54885583	54885604	-	1	0	AGO2	7mer-m8	auugGCUAAAGUUUACCACGAu	:| || : :|||||||	gcuaUGCUUAUUCGUGGUGCUu	9
MIMAT0000681	hsa-miR-29c-3p	ENSG00000263126	AC040162.3	lincRNA	chr16	67917481	67917503	+	3	0	AGO1-4	7mer-m8	auUGGCUAAAGUU-UACCACGAu	:|:|| | || |||||||	cuGCUGACCUGAACCUGGUGCUg	2
MIMAT0000681	hsa-miR-29c-3p	ENSG00000263276	AC020978.7	sense_overlapping	chr16	68261592	68261614	+	2	0	AGO1-4,AGO2	7mer-m8	auUGGCUAAAGU-UUACCACGAu	||| | || |||||||	acACCAAAGACACCCUGGUGCUg	2
MIMAT0000681	hsa-miR-29c-3p	ENSG00000261226	AC092384.3	sense_intronic	chr16	89005720	89005739	-	1	0	AGO1-4	7mer-m8	auuggcuaAAGUUUACCACGAu	||| :|||||||	augaguggUUC--GUGGUGCUg	3
MIMAT0000681	hsa-miR-29c-3p	ENSG00000234327	AC012146.1	processed_transcript	chr17	5017464	5017484	+	5	0	AGO1-4,AGO2	7mer-m8	auugGCUAAAGUUUACCACGAu	:|:|||| |||||||	uguaUGGUUUC-UUUGGUGCUg	8
MIMAT0000681	hsa-miR-29c-3p	ENSG00000267532	MIR497HG	antisense	chr17	6921382	6921405	-	5	0	AGO1-4	7mer-m8	auuGGCUA--AAGUUUACCACGAu	||| | | |::|||||||	cccCCGCUCCUGGAGGUGGUGCUg	1
MIMAT0000681	hsa-miR-29c-3p	ENSG00000271851	AC087501.4	sense_intronic	chr17	9457723	9457743	-	1	0	AGO1	7mer-m8	auuggCUAAAGUUUACCACGAu	|||||: |||||||	uauuaGAUUUU-UUUGGUGCUu	5
MIMAT0000681	hsa-miR-29c-3p	ENSG00000233098	CCDC144NL-AS1	antisense	chr17	20834975	20834996	+	1	0	AGO2	7mer-m8	auuGGCUAAAGUUUACCACGAu	|:| || |||||||	ccuCUGUCCUCUUCUGGUGCUc	6
MIMAT0000681	hsa-miR-29c-3p	ENSG00000265794	AC005899.4	processed_transcript	chr17	30677324	30677345	+	1	0	AGO2	7mer-m8	auuggcuaaaguuUACCACGAu	:|||||||	agcagcugaagccGUGGUGCUg	2
MIMAT0000681	hsa-miR-29c-3p	ENSG00000263798	AC018521.1	processed_transcript	chr17	46050913	46050937	+	7	0	AGO1-4,AGO2	7mer-m8	auuggcUAAAGUUU---ACCACGAu	|| ||:| |||||||	ccugaaAUGGCAGAGUCUGGUGCUg	1
MIMAT0000681	hsa-miR-29c-3p	ENSG00000279133	AC018628.1	TEC	chr17	60084813	60084833	-	3	0	AGO1-4,AGO2	7mer-m8	auugGCUAAAGUUUACCACGAu	:|| ||||:||||||||	uccaUGA-UUCAGAUGGUGCUc	4
MIMAT0000681	hsa-miR-29c-3p	ENSG00000278730	AC005332.7	lincRNA	chr17	66125683	66125705	+	4	0	AGO1-4,AGO2	8mer	auuggcuaaAGUUU-ACCACGAu	| ||: |||||||	uagaagucaUGAAGUUGGUGCUa	5
MIMAT0000681	hsa-miR-29c-3p	ENSG00000227036	LINC00511	lincRNA	chr17	70399748	70399772	-	1	0	AGO2	7mer-m8	auUGGCUAAAGUU---UACCACGAu	::| || ||: ||||||||	gaGUCCAUGCCAGAUCAUGGUGCUu	19
MIMAT0000681	hsa-miR-29c-3p	ENSG00000234912	SNHG20	processed_transcript	chr17	75089829	75089851	+	1	0	AGO2	7mer-m8	auuggcuaaaGUUU-ACCACGAu	||:| |||||||	ugccucccacCAGAUUGGUGCUu	5
MIMAT0000681	hsa-miR-29c-3p	ENSG00000274425	AC114271.1	antisense	chr19	10444622	10444643	+	3	0	AGO1-4	7mer-m8	auuggcuaaAGUUUACCACGAu	|| : |||||||	aacugccgcUCCGUUGGUGCUc	4
MIMAT0000681	hsa-miR-29c-3p	ENSG00000284428	AC092329.4	processed_transcript	chr19	23444817	23444838	-	1	0	AGO1-4	7mer-m8	auuggcuaaaguuuACCACGAu	|||||||	cuccucuucugccuUGGUGCUg	0
MIMAT0000681	hsa-miR-29c-3p	ENSG00000269416	LINC01224	lincRNA	chr19	23583710	23583731	-	1	0	AGO2	8mer	auuggcuaaaguuuACCACGAu	|||||||	cuauucuucugccuUGGUGCUa	5
MIMAT0000681	hsa-miR-29c-3p	ENSG00000248101	AC002116.1	processed_transcript	chr19	36500393	36500414	-	1	0	AGO1-4	7mer-m8	auuggcuaaaguuuACCACGAu	|||||||	accgcgcagccugcUGGUGCUc	3
MIMAT0000681	hsa-miR-29c-3p	ENSG00000276846	AC016590.3	antisense	chr19	37805876	37805897	-	1	0	AGO1-4	7mer-m8	auuggcUAAAGUUUACCACGAu	| || :|||||||	ucuaaaACUUACUGUGGUGCUg	3
MIMAT0000681	hsa-miR-29c-3p	ENSG00000268164	CTD-2337J16.1	lincRNA	chr19	54753352	54753375	-	1	0	AGO1-4	7mer-m8	auuGGCUAAAGU-UU-ACCACGAu	|: |||||| || |||||||	uuuCUAAUUUCAUAAUUGGUGCUu	0
MIMAT0000681	hsa-miR-29c-3p	ENSG00000196756	SNHG17	processed_transcript	chr20	37057025	37057046	-	1	0	AGO1-4	7mer-m8	auuGGCUAAAGUUUACCACGAu	|| |||: |||||||	gucCCCUUUUUUUCUGGUGCUu	15
MIMAT0000681	hsa-miR-29c-3p	ENSG00000203999	LINC01270	lincRNA	chr20	48930837	48930859	+	1	0	AGO2	8mer	auuggcUAAAG-UUUACCACGAu	:| || : :|||||||	agaagaGUCUCUGUGUGGUGCUa	10
MIMAT0000681	hsa-miR-29c-3p	ENSG00000228340	MIR646HG	lincRNA	chr20	58896338	58896363	+	1	0	AGO1-4	7mer-m8	auuggcUA-AAGU---UUACCACGAu	|| |||| ||||||||	gagaauAUGUUCACCCCAUGGUGCUu	3
MIMAT0000681	hsa-miR-29c-3p	ENSG00000275437	AL121832.3	sense_intronic	chr20	60979705	60979724	-	1	0	AGO2	7mer-m8	auUGGCUAAAGUUUACCACGAu	:|| | ||| :|||||||	cuGCCAAGUUC--GUGGUGCUg	5
MIMAT0000681	hsa-miR-29c-3p	ENSG00000273759	AL117379.1	lincRNA	chr20	61560485	61560506	-	1	0	AGO2	7mer-m8	auuggcuaaaguuuACCACGAu	|||||||	gaaucaggaagcgcUGGUGCUc	4
MIMAT0000681	hsa-miR-29c-3p	ENSG00000242553	AP001432.1	lincRNA	chr21	38609851	38609872	+	5	0	AGO1-4,AGO2	8mer	auuggcuaaaguuuACCACGAu	|||||||	cuguccaaagccuuUGGUGCUa	4
MIMAT0000681	hsa-miR-29c-3p	ENSG00000280604	AJ239328.1	sense_overlapping	chr21	47334848	47334869	+	1	0	AGO1-4	7mer-m8	auuggcUAAAGUUUACCACGAu	| ||: |||||||	guuagcACUUUUCCUGGUGCUu	3
MIMAT0000681	hsa-miR-29c-3p	ENSG00000206195	DUXAP8	processed_transcript	chr22	16150980	16151001	-	1	0	AGO1-4	7mer-m8	auuggcuaaagUUUACCACGAu	|| |||||||	cuugcugaagaAAUUGGUGCUu	12
MIMAT0000681	hsa-miR-29c-3p	ENSG00000206195	DUXAP8	processed_transcript	chr22	16151592	16151613	-	3	0	AGO1-4	7mer-m8	auuggcuaaaguUUACCACGAu	| |||||||	guuuguuagaauACUGGUGCUu	12
MIMAT0000681	hsa-miR-29c-3p	ENSG00000225783	MIAT	lincRNA	chr22	27070477	27070500	+	1	0	AGO1-4	7mer-m8	auUGGCUAAAGUUU--ACCACGAu	:::|| | | |: |||||||	ucGUUGAAUGCUAGUCUGGUGCUg	2
MIMAT0000681	hsa-miR-29c-3p	ENSG00000225783	MIAT	lincRNA	chr22	27070850	27070872	+	1	0	AGO2	7mer-m8	auuggcuAAAGU-UUACCACGAu	||||: ||||||||	ugggcuuUUUCGUCAUGGUGCUu	2
MIMAT0000681	hsa-miR-29c-3p	ENSG00000253352	TUG1	bidirectional_promoter_lncRNA	chr22	31366697	31366718	+	14	0	AGO1,AGO1-4,AGO2,AGO3	7mer-m8	auuggcuAAAGUUUACCACGAu	|||:| ||||||||	ggcuucuUUUUACAUGGUGCUg	10
MIMAT0000681	hsa-miR-29c-3p	ENSG00000253352	TUG1	bidirectional_promoter_lncRNA	chr22	31367081	31367104	+	7	0	AGO1-4,AGO2	7mer-m8	auuGGCUAA--AGUUUACCACGAu	:|| || | :|:|||||||	uuuUCGUUUUGUGGAGUGGUGCUc	10
MIMAT0000681	hsa-miR-29c-3p	ENSG00000213888	LINC01521	lincRNA	chr22	31743750	31743774	+	2	0	AGO1-4	7mer-m8	auuGGCUAAAGUUU---ACCACGAu	|:|:||||: : |||||||	cuuCUGGUUUCGUGUCCUGGUGCUu	13
MIMAT0000681	hsa-miR-29c-3p	ENSG00000278948	AL031587.5	TEC	chr22	38339709	38339731	+	2	0	AGO1-4,AGO2	7mer-m8	auuGGCUAAAG-UUUACCACGAu	|:|| | ||||||||||	ccuCUGAAAACAAAAUGGUGCUu	10
MIMAT0000681	hsa-miR-29c-3p	ENSG00000197182	MIRLET7BHG	lincRNA	chr22	46509500	46509521	+	13	0	AGO1,AGO1-4,AGO2,AGO3	7mer-m8	auuggcuaaaguuuACCACGAu	|||||||	cgccaggcaggggcUGGUGCUg	3
MIMAT0000681	hsa-miR-29c-3p	ENSG00000224271	AL117329.1	lincRNA	chr22	48031130	48031153	+	1	0	AGO1-4	7mer-m8	auuGGC-UA-AAGUUUACCACGAu	||| :| | | |||||||	ucuCCGUGUAUCCCUUUGGUGCUg	8
MIMAT0000681	hsa-miR-29c-3p	ENSG00000205664	BX890604.1	lincRNA	chrX	3746697	3746718	-	1	0	AGO1-4	8mer	auuggcuaaAGUUUACCACGAu	| |:||||||||	gcuggacccUGAGAUGGUGCUa	8
MIMAT0000681	hsa-miR-29c-3p	ENSG00000229807	XIST	lincRNA	chrX	73044197	73044221	-	8	0	AGO1,AGO2	7mer-m8	auUGGCUAA---AGUUUACCACGAu	:::|||| ||| |||||||	cuGUUGAUUUUCUCACUUGGUGCUg	1
