# Supplementary material for: COMMD2 Upregulation Mediated by an ncRNA Axis Correlates With an Unfavorable Prognosis and Tumor Immune Infiltration in Liver Hepatocellular Carcinoma
Source: Front Oncol. 2022 Apr 29;12:853026. doi: 10.3389/fonc.2022.853026 (PMC9099436; doi:10.3389/fonc.2022.853026)
Supplement: Supplementary file 2 [file DataSheet_2.zip › additional file/STRBASE miRNA-COMMD2 .xls]

#please cite:
#Zhou KR, Liu S, Cai L, et al. ENCORI: The Encyclopedia of RNA Interactomes.
#2.Li JH, et al.starBase v2.0: decoding miRNA-ceRNA, miRNA-ncRNA and protein-RNA interaction networks from large-scale CLIP-Seq data , Nucleic Acids Res. 2014 Jan;42:D92-7.
miRNAid	miRNAname	geneID	geneName	geneType	chromosome	narrowStart	narrowEnd	broadStart	broadEnd	strand	clipExpNum	degraExpNum	RBP	PITA	RNA22	miRmap	microT	miRanda	PicTar	TargetScan	pancancerNum
MIMAT0000072	hsa-miR-18a-5p	ENSG00000114744	COMMD2	protein_coding	chr3	149456948	149456954	149456947	149456975	-	6	0	AGO1,AGO2	0	0	1	1	0	0	0	7
MIMAT0000072	hsa-miR-18a-5p	ENSG00000114744	COMMD2	protein_coding	chr3	149459445	149459473	149459445	149459473	-	10	0	AGO1-4,AGO2	0	0	0	1	0	0	0	7
MIMAT0000086	hsa-miR-29a-3p	ENSG00000114744	COMMD2	protein_coding	chr3	149458787	149458792	149458786	149458814	-	11	0	AGO1-4,AGO2	1	0	1	1	1	1	1	18
MIMAT0000087	hsa-miR-30a-5p	ENSG00000114744	COMMD2	protein_coding	chr3	149456271	149456299	149456271	149456299	-	8	0	AGO1,AGO1-4,AGO2,AGO3	0	0	0	1	0	0	0	2
MIMAT0000100	hsa-miR-29b-3p	ENSG00000114744	COMMD2	protein_coding	chr3	149458787	149458792	149458786	149458814	-	11	0	AGO1-4,AGO2	1	0	1	1	1	1	1	24
MIMAT0000102	hsa-miR-105-5p	ENSG00000114744	COMMD2	protein_coding	chr3	149459279	149459307	149459279	149459307	-	1	0	AGO1-4	0	0	0	1	0	0	0	2
MIMAT0000103	hsa-miR-106a-5p	ENSG00000114744	COMMD2	protein_coding	chr3	149458163	149458191	149458163	149458191	-	1	0	AGO2	0	0	0	1	0	0	0	6
MIMAT0000242	hsa-miR-129-5p	ENSG00000114744	COMMD2	protein_coding	chr3	149458864	149458869	149458864	149458869	-	1	0	AGO1-4	1	0	0	0	0	0	0	5
MIMAT0000244	hsa-miR-30c-5p	ENSG00000114744	COMMD2	protein_coding	chr3	149456271	149456299	149456271	149456299	-	8	0	AGO1,AGO1-4,AGO2,AGO3	0	0	0	1	0	0	0	8
MIMAT0000245	hsa-miR-30d-5p	ENSG00000114744	COMMD2	protein_coding	chr3	149456271	149456299	149456271	149456299	-	8	0	AGO1,AGO1-4,AGO2,AGO3	0	0	0	1	0	0	0	7
MIMAT0000250	hsa-miR-139-5p	ENSG00000114744	COMMD2	protein_coding	chr3	149457860	149457865	149457860	149457865	-	2	0	AGO2	0	0	1	0	0	0	0	10
MIMAT0000273	hsa-miR-216a-5p	ENSG00000114744	COMMD2	protein_coding	chr3	149458914	149458921	149458914	149458921	-	1	0	AGO1-4	1	0	0	0	0	0	0	3
MIMAT0000420	hsa-miR-30b-5p	ENSG00000114744	COMMD2	protein_coding	chr3	149456271	149456299	149456271	149456299	-	8	0	AGO1,AGO1-4,AGO2,AGO3	0	0	0	1	0	0	0	12
MIMAT0000421	hsa-miR-122-5p	ENSG00000114744	COMMD2	protein_coding	chr3	149458899	149458904	149458899	149458904	-	1	0	AGO1-4	1	0	0	0	0	0	0	4
MIMAT0000424	hsa-miR-128-3p	ENSG00000114744	COMMD2	protein_coding	chr3	149458780	149458785	149458780	149458785	-	12	0	AGO1-4,AGO2	1	0	0	0	0	0	0	2
MIMAT0000425	hsa-miR-130a-3p	ENSG00000114744	COMMD2	protein_coding	chr3	149458901	149458906	149458901	149458906	-	1	0	AGO1-4	1	0	0	0	0	0	0	3
MIMAT0000433	hsa-miR-142-5p	ENSG00000114744	COMMD2	protein_coding	chr3	149458572	149458577	149458572	149458577	-	3	2	AGO1-4,AGO2	1	0	0	0	0	0	0	8
MIMAT0000435	hsa-miR-143-3p	ENSG00000114744	COMMD2	protein_coding	chr3	149456387	149456393	149456386	149456414	-	1	0	AGO1-4	0	0	1	1	0	0	0	6
MIMAT0000435	hsa-miR-143-3p	ENSG00000114744	COMMD2	protein_coding	chr3	149458869	149458874	149458868	149458896	-	1	0	AGO1-4	1	0	1	1	1	0	0	6
MIMAT0000439	hsa-miR-153-3p	ENSG00000114744	COMMD2	protein_coding	chr3	149458524	149458530	149458524	149458530	-	2	0	AGO1-4,AGO2	0	0	1	0	0	0	0	6
MIMAT0000444	hsa-miR-126-5p	ENSG00000114744	COMMD2	protein_coding	chr3	149457875	149457903	149457875	149457903	-	2	0	AGO2	0	0	0	1	0	0	0	6
MIMAT0000444	hsa-miR-126-5p	ENSG00000114744	COMMD2	protein_coding	chr3	149458221	149458249	149458221	149458249	-	1	0	AGO2	0	0	0	1	0	0	0	6
MIMAT0000444	hsa-miR-126-5p	ENSG00000114744	COMMD2	protein_coding	chr3	149458854	149458854	149458847	149458881	-	1	0	AGO1-4	0	0	3	3	0	0	0	6
MIMAT0000444	hsa-miR-126-5p	ENSG00000114744	COMMD2	protein_coding	chr3	149458860	149458863	149458856	149458884	-	1	0	AGO1-4	0	0	2	1	0	0	0	6
MIMAT0000447	hsa-miR-134-5p	ENSG00000114744	COMMD2	protein_coding	chr3	149458167	149458172	149458167	149458172	-	1	0	AGO2	0	0	1	0	0	0	0	4
MIMAT0000450	hsa-miR-149-5p	ENSG00000114744	COMMD2	protein_coding	chr3	149458711	149458716	149458711	149458716	-	7	0	AGO1,AGO1-4,AGO2	1	0	0	0	0	0	0	6
MIMAT0000455	hsa-miR-185-5p	ENSG00000114744	COMMD2	protein_coding	chr3	149456987	149456993	149456986	149457014	-	1	0	AGO1	0	0	1	1	0	0	0	5
MIMAT0000456	hsa-miR-186-5p	ENSG00000114744	COMMD2	protein_coding	chr3	149458604	149458609	149458604	149458609	-	5	0	AGO1-4,AGO2	1	0	0	0	0	0	0	9
MIMAT0000681	hsa-miR-29c-3p	ENSG00000114744	COMMD2	protein_coding	chr3	149458787	149458792	149458786	149458814	-	11	0	AGO1-4,AGO2	1	0	1	1	1	1	1	17
MIMAT0000687	hsa-miR-299-3p	ENSG00000114744	COMMD2	protein_coding	chr3	149456356	149456361	149456356	149456361	-	10	0	AGO1,AGO1-4,AGO2,AGO3	0	0	1	0	0	0	0	4
MIMAT0000688	hsa-miR-301a-3p	ENSG00000114744	COMMD2	protein_coding	chr3	149458901	149458906	149458901	149458906	-	1	0	AGO1-4	1	0	0	0	0	0	0	2
MIMAT0000691	hsa-miR-130b-3p	ENSG00000114744	COMMD2	protein_coding	chr3	149458901	149458906	149458901	149458906	-	1	0	AGO1-4	1	0	0	0	0	0	0	6
MIMAT0000692	hsa-miR-30e-5p	ENSG00000114744	COMMD2	protein_coding	chr3	149456271	149456299	149456271	149456299	-	8	0	AGO1,AGO1-4,AGO2,AGO3	0	0	0	1	0	0	0	8
MIMAT0000721	hsa-miR-369-3p	ENSG00000114744	COMMD2	protein_coding	chr3	149458584	149458589	149458583	149458611	-	6	0	AGO1-4,AGO2	1	0	0	1	0	0	0	6
MIMAT0000733	hsa-miR-379-5p	ENSG00000114744	COMMD2	protein_coding	chr3	149458726	149458731	149458726	149458731	-	7	0	AGO1,AGO1-4,AGO2	1	0	1	0	0	0	0	2
MIMAT0000736	hsa-miR-381-3p	ENSG00000114744	COMMD2	protein_coding	chr3	149458392	149458397	149458391	149458419	-	4	0	AGO1-4,AGO2	0	0	1	1	0	0	0	4
MIMAT0000736	hsa-miR-381-3p	ENSG00000114744	COMMD2	protein_coding	chr3	149458693	149458698	149458692	149458720	-	7	0	AGO1,AGO1-4,AGO2	1	0	1	1	0	0	0	4
MIMAT0000736	hsa-miR-381-3p	ENSG00000114744	COMMD2	protein_coding	chr3	149458748	149458753	149458747	149458775	-	11	0	AGO1-4,AGO2	1	0	1	1	0	0	0	4
MIMAT0000754	hsa-miR-337-3p	ENSG00000114744	COMMD2	protein_coding	chr3	149456369	149456375	149456368	149456396	-	11	0	AGO1,AGO1-4,AGO2,AGO3	0	0	1	1	0	0	0	5
MIMAT0000754	hsa-miR-337-3p	ENSG00000114744	COMMD2	protein_coding	chr3	149456377	149456382	149456376	149456404	-	2	0	AGO1-4,AGO2	0	0	1	1	0	0	0	5
MIMAT0000754	hsa-miR-337-3p	ENSG00000114744	COMMD2	protein_coding	chr3	149458440	149458445	149458439	149458467	-	1	0	AGO1-4	0	0	1	1	0	0	0	5
MIMAT0000754	hsa-miR-337-3p	ENSG00000114744	COMMD2	protein_coding	chr3	149458674	149458679	149458673	149458701	-	4	0	AGO1-4,AGO2	1	0	1	1	0	0	0	5
MIMAT0001412	hsa-miR-18b-5p	ENSG00000114744	COMMD2	protein_coding	chr3	149456948	149456954	149456947	149456975	-	6	0	AGO1,AGO2	0	0	1	1	0	0	0	3
MIMAT0001412	hsa-miR-18b-5p	ENSG00000114744	COMMD2	protein_coding	chr3	149459445	149459473	149459445	149459473	-	10	0	AGO1-4,AGO2	0	0	0	1	0	0	0	3
MIMAT0002806	hsa-miR-490-3p	ENSG00000114744	COMMD2	protein_coding	chr3	149456972	149456978	149456972	149456978	-	1	0	AGO1	0	0	1	0	0	0	0	1
MIMAT0002810	hsa-miR-202-5p	ENSG00000114744	COMMD2	protein_coding	chr3	149456369	149456374	149456368	149456396	-	11	0	AGO1,AGO1-4,AGO2,AGO3	0	0	1	1	0	0	0	7
MIMAT0002810	hsa-miR-202-5p	ENSG00000114744	COMMD2	protein_coding	chr3	149456377	149456382	149456376	149456404	-	2	0	AGO1-4,AGO2	0	0	1	1	0	0	0	7
MIMAT0002810	hsa-miR-202-5p	ENSG00000114744	COMMD2	protein_coding	chr3	149458440	149458445	149458440	149458445	-	1	0	AGO1-4	0	0	1	0	0	0	0	7
MIMAT0002810	hsa-miR-202-5p	ENSG00000114744	COMMD2	protein_coding	chr3	149458674	149458679	149458673	149458701	-	4	0	AGO1-4,AGO2	0	0	1	1	0	0	0	7
MIMAT0002817	hsa-miR-495-3p	ENSG00000114744	COMMD2	protein_coding	chr3	149456393	149456398	149456392	149456420	-	1	0	AGO1-4	0	0	1	1	0	0	0	8
MIMAT0002849	hsa-miR-524-5p	ENSG00000114744	COMMD2	protein_coding	chr3	149458392	149458420	149458392	149458420	-	4	0	AGO1-4,AGO2	0	0	0	1	0	0	0	1
MIMAT0002849	hsa-miR-524-5p	ENSG00000114744	COMMD2	protein_coding	chr3	149458694	149458699	149458693	149458721	-	7	0	AGO1,AGO1-4,AGO2	1	0	0	1	0	0	0	1
MIMAT0002849	hsa-miR-524-5p	ENSG00000114744	COMMD2	protein_coding	chr3	149458749	149458754	149458748	149458776	-	11	0	AGO1-4,AGO2	1	0	0	1	0	0	0	1
MIMAT0002855	hsa-miR-520d-5p	ENSG00000114744	COMMD2	protein_coding	chr3	149458393	149458399	149458392	149458420	-	4	0	AGO1-4,AGO2	0	0	1	1	0	0	0	0
MIMAT0002855	hsa-miR-520d-5p	ENSG00000114744	COMMD2	protein_coding	chr3	149458694	149458699	149458693	149458721	-	7	0	AGO1,AGO1-4,AGO2	1	0	1	1	0	0	0	0
MIMAT0002855	hsa-miR-520d-5p	ENSG00000114744	COMMD2	protein_coding	chr3	149458749	149458754	149458748	149458776	-	11	0	AGO1-4,AGO2	1	0	1	1	0	0	0	0
MIMAT0003161	hsa-miR-493-3p	ENSG00000114744	COMMD2	protein_coding	chr3	149456947	149456952	149456946	149456974	-	6	0	AGO1,AGO2	0	0	1	1	0	0	0	3
MIMAT0003244	hsa-miR-579-3p	ENSG00000114744	COMMD2	protein_coding	chr3	149458655	149458660	149458655	149458660	-	3	0	AGO1-4,AGO2	1	0	0	0	0	0	0	4
MIMAT0003245	hsa-miR-580-3p	ENSG00000114744	COMMD2	protein_coding	chr3	149456409	149456437	149456409	149456437	-	1	0	AGO1-4	0	0	0	1	0	0	0	2
MIMAT0003255	hsa-miR-588	ENSG00000114744	COMMD2	protein_coding	chr3	149458704	149458709	149458704	149458709	-	2	0	AGO1-4,AGO2	1	0	0	0	0	0	0	1
MIMAT0003393	hsa-miR-425-5p	ENSG00000114744	COMMD2	protein_coding	chr3	149458239	149458244	149458239	149458244	-	1	0	AGO2	0	0	1	0	0	0	0	8
MIMAT0003879	hsa-miR-758-3p	ENSG00000114744	COMMD2	protein_coding	chr3	149458544	149458549	149458543	149458571	-	4	1	AGO1-4,AGO2	1	0	1	1	1	0	0	4
MIMAT0003885	hsa-miR-454-3p	ENSG00000114744	COMMD2	protein_coding	chr3	149458901	149458906	149458901	149458906	-	1	0	AGO1-4	1	0	0	0	0	0	0	4
MIMAT0004597	hsa-miR-140-3p	ENSG00000114744	COMMD2	protein_coding	chr3	149458778	149458784	149458778	149458784	-	13	0	AGO1-4,AGO2	1	0	1	0	0	0	0	7
MIMAT0004688	hsa-miR-374a-3p	ENSG00000114744	COMMD2	protein_coding	chr3	149456417	149456422	149456416	149456444	-	1	0	AGO1-4	0	0	1	1	0	0	0	3
MIMAT0004688	hsa-miR-374a-3p	ENSG00000114744	COMMD2	protein_coding	chr3	149458378	149458406	149458378	149458406	-	4	0	AGO1-4,AGO2	0	0	0	1	0	0	0	3
MIMAT0004690	hsa-miR-379-3p	ENSG00000114744	COMMD2	protein_coding	chr3	149458233	149458238	149458232	149458260	-	1	0	AGO2	0	0	1	1	0	0	0	2
MIMAT0004793	hsa-miR-556-3p	ENSG00000114744	COMMD2	protein_coding	chr3	149458537	149458542	149458537	149458542	-	3	0	AGO1-4,AGO2	1	0	0	0	0	0	0	3
MIMAT0004805	hsa-miR-616-3p	ENSG00000114744	COMMD2	protein_coding	chr3	149458627	149458632	149458627	149458632	-	2	0	AGO1-4,AGO2	1	0	0	0	0	0	0	0
MIMAT0004813	hsa-miR-411-3p	ENSG00000114744	COMMD2	protein_coding	chr3	149458232	149458260	149458232	149458260	-	1	0	AGO2	0	0	0	1	0	0	0	3
MIMAT0004903	hsa-miR-300	ENSG00000114744	COMMD2	protein_coding	chr3	149458392	149458397	149458391	149458419	-	4	0	AGO1-4,AGO2	0	0	1	1	0	0	0	0
MIMAT0004903	hsa-miR-300	ENSG00000114744	COMMD2	protein_coding	chr3	149458693	149458698	149458692	149458720	-	7	0	AGO1,AGO1-4,AGO2	1	0	1	1	0	0	0	0
MIMAT0004903	hsa-miR-300	ENSG00000114744	COMMD2	protein_coding	chr3	149458748	149458753	149458747	149458775	-	11	0	AGO1-4,AGO2	1	0	1	1	0	0	0	0
MIMAT0004919	hsa-miR-541-5p	ENSG00000114744	COMMD2	protein_coding	chr3	149457286	149457314	149457286	149457314	-	1	0	AGO2	0	0	0	1	0	0	0	0
MIMAT0004952	hsa-miR-665	ENSG00000114744	COMMD2	protein_coding	chr3	149458791	149458796	149458791	149458796	-	11	0	AGO1-4,AGO2	1	0	1	0	0	0	0	4
MIMAT0004954	hsa-miR-543	ENSG00000114744	COMMD2	protein_coding	chr3	149456274	149456302	149456274	149456302	-	8	0	AGO1,AGO1-4,AGO2,AGO3	0	0	0	1	0	0	0	8
MIMAT0004954	hsa-miR-543	ENSG00000114744	COMMD2	protein_coding	chr3	149456314	149456342	149456314	149456342	-	9	0	AGO1,AGO1-4,AGO2,AGO3	0	0	0	1	0	0	0	8
MIMAT0004958	hsa-miR-301b-3p	ENSG00000114744	COMMD2	protein_coding	chr3	149458901	149458906	149458901	149458906	-	1	0	AGO1-4	1	0	0	0	0	0	0	3
MIMAT0004959	hsa-miR-216b-5p	ENSG00000114744	COMMD2	protein_coding	chr3	149458914	149458919	149458914	149458919	-	1	0	AGO1-4	1	0	0	0	0	0	0	2
MIMAT0004987	hsa-miR-944	ENSG00000114744	COMMD2	protein_coding	chr3	149458155	149458183	149458155	149458183	-	1	0	AGO2	0	0	0	1	0	0	0	4
MIMAT0005800	hsa-miR-1298-5p	ENSG00000114744	COMMD2	protein_coding	chr3	149458628	149458633	149458628	149458633	-	2	0	AGO1-4,AGO2	1	0	0	0	0	0	0	1
MIMAT0005878	hsa-miR-1287-5p	ENSG00000114744	COMMD2	protein_coding	chr3	149458896	149458901	149458896	149458901	-	1	0	AGO1-4	1	0	0	0	0	0	0	2
MIMAT0014980	hsa-miR-3118	ENSG00000114744	COMMD2	protein_coding	chr3	149458167	149458172	149458167	149458172	-	1	0	AGO2	0	0	1	0	0	0	0	0
MIMAT0015037	hsa-miR-3163	ENSG00000114744	COMMD2	protein_coding	chr3	149458160	149458165	149458159	149458187	-	1	0	AGO2	0	0	1	1	0	0	0	1
MIMAT0015037	hsa-miR-3163	ENSG00000114744	COMMD2	protein_coding	chr3	149458587	149458593	149458586	149458614	-	6	0	AGO1-4,AGO2	0	0	1	1	0	0	0	1
MIMAT0015037	hsa-miR-3163	ENSG00000114744	COMMD2	protein_coding	chr3	149459224	149459252	149459224	149459252	-	1	0	AGO2	0	0	0	1	0	0	0	1
MIMAT0015038	hsa-miR-3164	ENSG00000114744	COMMD2	protein_coding	chr3	149458167	149458172	149458167	149458172	-	1	0	AGO2	0	0	1	0	0	0	0	0
MIMAT0015069	hsa-miR-3187-3p	ENSG00000114744	COMMD2	protein_coding	chr3	149458704	149458710	149458704	149458710	-	2	0	AGO1-4,AGO2	0	0	1	0	0	0	0	0
MIMAT0016858	hsa-miR-4306	ENSG00000114744	COMMD2	protein_coding	chr3	149456987	149456993	149456986	149457014	-	1	0	AGO1	0	0	1	1	0	0	0	6
MIMAT0018199	hsa-miR-3924	ENSG00000114744	COMMD2	protein_coding	chr3	149458681	149458687	149458680	149458708	-	3	0	AGO1-4,AGO2	0	0	1	1	0	0	0	1
MIMAT0019828	hsa-miR-3529-5p	ENSG00000114744	COMMD2	protein_coding	chr3	149458726	149458731	149458726	149458731	-	7	0	AGO1,AGO1-4,AGO2	0	0	1	0	0	0	0	4
MIMAT0019861	hsa-miR-4735-3p	ENSG00000114744	COMMD2	protein_coding	chr3	149456948	149456954	149456948	149456954	-	6	0	AGO1,AGO2	0	0	1	0	0	0	0	0
MIMAT0019924	hsa-miR-4770	ENSG00000114744	COMMD2	protein_coding	chr3	149456387	149456393	149456386	149456414	-	1	0	AGO1-4	0	0	1	1	0	0	0	1
MIMAT0019924	hsa-miR-4770	ENSG00000114744	COMMD2	protein_coding	chr3	149458869	149458874	149458868	149458896	-	1	0	AGO1-4	0	0	1	1	0	0	0	1
MIMAT0022270	hsa-miR-5579-3p	ENSG00000114744	COMMD2	protein_coding	chr3	149458810	149458838	149458810	149458838	-	6	0	AGO1-4,AGO2	0	0	0	1	0	0	0	0
MIMAT0022479	hsa-miR-5688	ENSG00000114744	COMMD2	protein_coding	chr3	149456393	149456398	149456392	149456420	-	1	0	AGO1-4	0	0	1	1	0	0	0	0
MIMAT0022702	hsa-miR-514a-5p	ENSG00000114744	COMMD2	protein_coding	chr3	149458882	149458887	149458882	149458887	-	1	0	AGO1-4	0	0	1	0	0	0	0	3
MIMAT0022717	hsa-miR-873-3p	ENSG00000114744	COMMD2	protein_coding	chr3	149458736	149458741	149458736	149458741	-	6	0	AGO1,AGO1-4,AGO2	0	0	1	0	0	0	0	2
MIMAT0023713	hsa-miR-6088	ENSG00000114744	COMMD2	protein_coding	chr3	149456387	149456393	149456387	149456393	-	1	0	AGO1-4	0	0	1	0	0	0	0	1
MIMAT0023713	hsa-miR-6088	ENSG00000114744	COMMD2	protein_coding	chr3	149458869	149458874	149458869	149458874	-	1	0	AGO1-4	0	0	1	0	0	0	0	1
MIMAT0025464	hsa-miR-6504-5p	ENSG00000114744	COMMD2	protein_coding	chr3	149458711	149458716	149458711	149458716	-	7	0	AGO1,AGO1-4,AGO2	0	0	1	0	0	0	0	1
