# Supplementary material for: COMMD2 Upregulation Mediated by an ncRNA Axis Correlates With an Unfavorable Prognosis and Tumor Immune Infiltration in Liver Hepatocellular Carcinoma
Source: Front Oncol. 2022 Apr 29;12:853026. doi: 10.3389/fonc.2022.853026 (PMC9099436; doi:10.3389/fonc.2022.853026)
Supplement: Supplementary file 2 [file DataSheet_2.zip › additional file/Tarbase v8.0 miRNA-COMMD2.xlsx]

## Sheet: Sheet1
Gene name	miRNA name	Experiments	Publications	Cell lines	Tissues	Pred. Score
COMMD2	hsa-miR-942-5p	low: 0 high: 1	1	1	1	-
COMMD2	hsa-miR-5699-3p	low: 0 high: 4	1	1	1	-
COMMD2	hsa-miR-140-3p	low: 0 high: 2	2	2	1	0.651
COMMD2	hsa-miR-186-5p	low: 0 high: 2	1	2	1	0.64
COMMD2	hsa-miR-29c-3p	low: 0 high: 4	2	4	3	0.723
COMMD2	hsa-miR-17-3p	low: 0 high: 1	1	1	1	-
COMMD2	hsa-miR-23a-3p	low: 0 high: 1	1	1	1	0.486
COMMD2	hsa-miR-27a-3p	low: 0 high: 1	1	1	1	-
COMMD2	hsa-miR-27b-3p	low: 0 high: 1	1	1	1	-
COMMD2	hsa-miR-29a-3p	low: 0 high: 1	1	1	1	0.723
COMMD2	hsa-miR-29b-3p	low: 0 high: 1	1	1	1	0.72
COMMD2	hsa-miR-30a-5p	low: 0 high: 1	1	1	1	0.849
COMMD2	hsa-miR-30b-5p	low: 0 high: 1	1	1	1	0.853
COMMD2	hsa-miR-30c-5p	low: 0 high: 1	1	1	1	0.853
COMMD2	hsa-miR-30d-5p	low: 0 high: 1	1	1	1	0.851
COMMD2	hsa-miR-30e-5p	low: 0 high: 1	1	1	1	0.883
COMMD2	hsa-miR-3157-5p	low: 0 high: 1	1	1	1	-
COMMD2	hsa-miR-522-5p	low: 0 high: 1	1	1	1	-
COMMD2	hsa-miR-590-3p	low: 0 high: 1	1	1	1	0.961
COMMD2	hsa-miR-660-3p	low: 0 high: 1	1	1	1	0.509
COMMD2	hsa-miR-1-3p	low: 0 high: 6	2	2	2	-
COMMD2	hsa-miR-376a-5p	low: 0 high: 3	1	2	1	-
COMMD2	hsa-let-7b-5p	low: 0 high: 2	1	1	1	-
COMMD2	hsa-miR-155-5p	low: 0 high: 2	1	1	1	-
COMMD2	hsa-miR-140-3p	low: 0 high: 0	2	1	1	-
COMMD2	hsa-miR-1-3p	low: 0 high: 2	1	1	1	-
COMMD2	hsa-miR-191-5p	low: 0 high: 1	1	1	1	-
COMMD2	hsa-miR-34a-5p	low: 0 high: 1	1	1	1	-
COMMD2	hsa-miR-95-3p	low: 0 high: 1	1	1	1	-
COMMD2	hsa-miR-6829-3p	low: 0 high: 0	1	1	1	-
COMMD2	hsa-miR-6791-3p	low: 0 high: 0	1	1	1	-
COMMD2	hsa-miR-4714-5p	low: 0 high: 0	1	1	1	-
COMMD2	hsa-miR-365a-5p	low: 0 high: 0	1	1	1	-
COMMD2	hsa-miR-6074	low: 0 high: 0	1	1	1	-
COMMD2	hsa-miR-6727-3p	low: 0 high: 0	1	1	1	-
COMMD2	hsa-miR-29b-3p	low: 0 high: 0	1	1	1	-
COMMD2	hsa-miR-8052	low: 0 high: 0	1	1	1	-
COMMD2	hsa-miR-4522	low: 0 high: 0	1	1	1	-
COMMD2	hsa-miR-585-5p	low: 0 high: 0	1	1	1	-
COMMD2	hsa-miR-607	low: 0 high: 0	1	1	1	-
COMMD2	hsa-miR-6747-3p	low: 0 high: 0	1	1	1	-
COMMD2	hsa-miR-4770	low: 0 high: 0	1	1	1	-
COMMD2	hsa-miR-5682	low: 0 high: 0	1	1	1	-
COMMD2	hsa-miR-500a-5p	low: 0 high: 0	1	1	1	-
COMMD2	hsa-miR-3653-5p	low: 0 high: 0	1	1	1	-
COMMD2	hsa-miR-202-5p	low: 0 high: 0	1	1	1	-
COMMD2	hsa-miR-1-3p	low: 0 high: 0	1	1	1	-
COMMD2	hsa-miR-6088	low: 0 high: 0	1	1	1	-
COMMD2	hsa-miR-544b	low: 0 high: 0	1	1	1	-
COMMD2	hsa-miR-3912-5p	low: 0 high: 0	1	1	1	-
COMMD2	hsa-miR-660-3p	low: 0 high: 0	1	1	1	-
COMMD2	hsa-miR-2355-3p	low: 0 high: 0	1	1	1	-
COMMD2	hsa-miR-1200	low: 0 high: 0	1	1	1	-
COMMD2	hsa-miR-3199	low: 0 high: 0	1	1	1	-
COMMD2	hsa-miR-4722-3p	low: 0 high: 0	1	1	1	-
COMMD2	hsa-miR-4762-5p	low: 0 high: 0	1	1	1	-
COMMD2	hsa-miR-143-3p	low: 0 high: 0	1	1	1	-
COMMD2	hsa-miR-501-5p	low: 0 high: 0	1	1	1	-
COMMD2	hsa-miR-29c-3p	low: 0 high: 0	1	1	1	-
COMMD2	hsa-miR-4646-3p	low: 0 high: 0	1	1	1	-
COMMD2	hsa-miR-365b-5p	low: 0 high: 0	1	1	1	-
COMMD2	hsa-miR-5009-3p	low: 0 high: 0	1	1	1	-
COMMD2	hsa-miR-6869-5p	low: 0 high: 0	1	1	1	-
COMMD2	hsa-miR-1303	low: 0 high: 0	1	1	1	-
COMMD2	hsa-miR-6871-3p	low: 0 high: 0	1	1	1	-
COMMD2	hsa-miR-615-3p	low: 0 high: 0	1	1	1	-
COMMD2	hsa-miR-337-3p	low: 0 high: 0	1	1	1	-
COMMD2	hsa-miR-4324	low: 0 high: 0	1	1	1	-
COMMD2	hsa-miR-29a-3p	low: 0 high: 0	1	1	1	-
COMMD2	hsa-miR-4279	low: 0 high: 0	1	1	1	-
COMMD2	hsa-miR-4733-3p	low: 0 high: 0	1	1	1	-
COMMD2	hsa-miR-3671	low: 0 high: 0	1	1	1	-
COMMD2	hsa-miR-1976	low: 0 high: 0	1	1	1	-
