# Supplementary material for: COMMD2 Upregulation Mediated by an ncRNA Axis Correlates With an Unfavorable Prognosis and Tumor Immune Infiltration in Liver Hepatocellular Carcinoma
Source: Front Oncol. 2022 Apr 29;12:853026. doi: 10.3389/fonc.2022.853026 (PMC9099436; doi:10.3389/fonc.2022.853026)
Supplement: Supplementary file 2 [file DataSheet_2.zip › additional file/functional assays data.xlsx]

## Sheet: HuH-7
				Cell counting kit-8 (CCK-8) assay
	si-NC					si-COMMD2-1					si-COMMD2-2
0
1	0.3258	0.3173	0.3162	0.3183	0.3222	0.3247	0.3028	0.2899	0.2917	0.3128	0.3004	0.3054	0.3098	0.3036	0.3206
2	0.7265	0.7229	0.7083	0.6716	0.6879	0.6358	0.6126	0.6263	0.64	0.6531	0.5126	0.5015	0.5152	0.5396	0.5549
3	1.1796	1.3052	1.2649	1.2343	1.2191	1.1531	1.139	1.148	1.1009	1.0148	0.9983	1.0911	1.0516	1.0146	0.7158
4	1.4929	1.6324	1.7121	1.6361	1.7795	1.5272	1.4829	1.4685	1.3843	1.355	1.4475	1.4303	1.4379	1.3649	1.4197
	Colony formation assay
	si-NC			si-COMMD2-1			si-COMMD2-2
	1030	1130	1094	632	605	648	621	613	639
	1084.67
	0.9496	1.04179	1.0086	0.582667	0.557775	0.597419	0.572526	0.565151	0.589121
transwell assays
	si-NC			si-COMMD2-1			si-COMMD2-2
	670	589	683	330	319	366	251	293	269
	647.333
	1.03502	0.909887	1.0551	0.509784	0.492791	0.565396	0.387745	0.452626	0.415551
	Wound-healing assay
	si-NC			si-COMMD2-1			si-COMMD2-2
0h	1.3	1.5	1.4	1.4	1.6	1.4	1.4	1.4	1.3
24h	0.3	0.4	0.3	0.9	0.7	0.9	0.8	0.7	0.9
	4.33333	3.75	4.66667	1.55556	2.28571	1.55556	1.75	2	1.44444
	4.25
	1.01961	0.882353	1.09804	0.366013	0.537815	0.366013	0.411765	0.470588	0.339869

## Sheet: MHCC97-H
Cell counting kit-8 (CCK-8) assay
	si-NC					si-COMMD2-1					si-COMMD2-2
0
1	0.363	0.3785	0.3923	0.3914	0.3891	0.372	0.3634	0.3824	0.3797	0.3615	0.3685	0.3981	0.3969	0.3947	0.3622
2	0.6661	0.66	0.6962	0.6881	0.6549	0.6004	0.597	0.6062	0.5951	0.5699	0.5903	0.6313	0.6102	0.6016	0.6082
3	1.2001	1.264	1.2444	1.0632	1.2337	0.9474	0.9224	0.9741	0.8926	0.8918	0.9828	0.9121	1.0217	0.9282	0.9441
4	1.9324	1.9636	1.9463	2.0488	2.024	1.5964	1.5089	1.5999	1.4875	1.5355	1.4185	1.4062	1.5323	1.4692	1.2173
	Colony formation assay
	si-NC			si-COMMD2-1			si-COMMD2-2
	523	560	513	235	220	278	200	254	224
	532
	0.983083	1.05263	0.964286	0.441729	0.413534	0.522556	0.37594	0.477444	0.421053
	transwell assays
	si-NC			si-COMMD2-1			si-COMMD2-2
	500	459	475	181	230	260	177	168	209
	478
	1.04603	0.960251	0.993724	0.378661	0.481172	0.543933	0.370293	0.351464	0.437238
	Wound-healing assay
	si-NC			si-COMMD2-1			si-COMMD2-2
0h	1.5	1.6	1.7	1.6	1.5	1.5	1.6	1.4	1.5
24h	0.8	0.6	0.8	1.2	1.2	1	1.2	1.1	1.3
	1.875	2.66667	2.125	1.33333	1.25	1.5	1.33333	1.27273	1.15385
	2.22222
	0.84375	1.2	0.95625	0.6	0.5625	0.675	0.6	0.572727	0.519231
