# Supplementary material for: COMMD2 Upregulation Mediated by an ncRNA Axis Correlates With an Unfavorable Prognosis and Tumor Immune Infiltration in Liver Hepatocellular Carcinoma
Source: Front Oncol. 2022 Apr 29;12:853026. doi: 10.3389/fonc.2022.853026 (PMC9099436; doi:10.3389/fonc.2022.853026)
Supplement: Supplementary file 2 [file DataSheet_2.zip › additional file/miRWalk_miRNA_COMMD2 .2.xlsx]

## Sheet: miRWalk_miRNA_Targets (5).csv-1
mirnaid	refseqid	genesymbol	duplex	start	end	bindingp	energy	seed	accessibility	au	phylopstem	phylopflank	me	number_of_pairings	binding_region_length	longest_consecutive_pairings	position	validated	TargetScan	miRDB
hsa-miR-19b-1-5p	NM_016094	COMMD2	.(((((((((((((((.......&))))...))))))))))).	2470	2489	1	-21.7	1	0.0423424	0.676	0.140818	0.451162	-3.79332	15	19	11	3UTR		0	0
hsa-miR-19b-2-5p	NM_016094	COMMD2	.(((((((((((((((.(((..&))).))))...))))))))))).	2466	2489	1	-20.2	1	0.0423424	0.676	0.140818	0.451162	-3.79332	18	23	11	3UTR		0	0
hsa-miR-21-3p	NM_016094	COMMD2	...(((((((((((.(.....&.).))))))))))).	3030	3077	1	-19.6	1	0.000871073	0.618	-0.06675	1.69071	-7.24999	12	15	11	3UTR		0	0
hsa-miR-23a-5p	NM_016094	COMMD2	.((.((((((((..((((((((&))))))))....)))))))).)).	962	986	0.846154	-25.8	1	1.79e-06	0.412	0.0560177	0.1997	-8.97132	18	24	8	3UTR		0	0
hsa-miR-23a-5p	NM_016094	COMMD2	((((.((((((((((((((...&))).)))))))).)))..)))).	2857	2880	0.923077	-25.3	1	0.000350326	0.676	-0.216921	0.297	-8.05661	18	23	8	3UTR		0	0
hsa-miR-23a-5p	NM_016094	COMMD2	.((.(((((((((.((((((..&))))))...))))))))).)).	827	849	1	-22.2	1	1.53e-07	0.456	0.129594	0.228436	-7.68219	17	22	9	3UTR		0	0
hsa-miR-27a-5p	NM_016094	COMMD2	..(((((((.(((((((.....&))))))).))))))).	2268	2284	1	-21.5	1	3.34e-06	0.471	0.586403	0.637369	-6.19951	14	16	7	3UTR		0	0
hsa-miR-27a-5p	NM_016094	COMMD2	.((((((..((((((((((((.&)))))))))))))))))).	446	465	1	-23.3	1	0.000477747	0.559	0.680612	0.248762	-7.16335	18	19	18	CDS		0	0
hsa-miR-27a-5p	NM_016094	COMMD2	.(.((((((((((((.(((...&))).))))..)))))))).).	790	811	0.923077	-21.1	1	0.000677029	0.529	0.882412	0.108493	-5.58391	16	21	8	3UTR		0	0
hsa-miR-31-5p	NM_016094	COMMD2	.(((.((.(((((((...(((&)))...)))))))))))).	3	22	0.923077	-20.2	1	2.08e-07	0.373	0	0	-10.459	15	19	12	5UTR		0	0
hsa-miR-31-5p	NM_016094	COMMD2	.(((.(((((((.(((.....&))).)))))))..))).	2267	2284	1	-19.8	1	3.34e-06	0.471	0.344982	0.760203	-9.20149	13	17	7	3UTR		0	0
hsa-miR-92a-1-5p	NM_016094	COMMD2	.((((((((((((((........&)))))))))))))).	2550	2565	1	-25.1	1	2.48e-07	0.515	0.420985	0.191412	-4.02637	14	15	14	3UTR		0	0
hsa-miR-29b-1-5p	NM_016094	COMMD2	((((((((((((.(((((((((((&)))))))))))............................))))))))..................)))).	2275	2345	0.846154	-22.6	1	0.0075849	0.75	0.893991	0.711696	-5.22671	23	70	11	3UTR		0	0
hsa-miR-29b-1-5p	NM_016094	COMMD2	((((((((((.(((((((......&.))))))))))))))))).	1215	1240	1	-22.5	1	0.00360927	0.647	0.493311	0.1997	-6.76235	17	19	17	3UTR		0	0
hsa-miR-29b-1-5p	NM_016094	COMMD2	.(((((((((...(((((......&)))))...))))))))).	2740	2758	1	-21.1	1	0.000116428	0.529	-0.0643407	-0.0526828	-11.254	14	18	9	3UTR		0	0
hsa-miR-29b-2-5p	NM_016094	COMMD2	...((((((((.((((((((((&))))))))))............................)))))))).	2276	2323	0.923077	-22.7	1	0.00947056	0.662	0.524706	0.806364	-9.86134	18	47	10	3UTR		0	0
hsa-miR-29b-2-5p	NM_016094	COMMD2	.(((((((((.(((((((....&))))))).))))))))).	15	33	0.961538	-21.4	1	0.0077361	0.403	0.367168	-0.172893	-6.6181	16	18	9	5UTR		0	0
hsa-miR-29b-2-5p	NM_016094	COMMD2	(((((((((...(((((.....&)))))...))))))))).	2740	2758	1	-20.3	1	0.000116428	0.529	-0.0643407	-0.0526828	-11.3517	14	18	9	3UTR		0	0
hsa-miR-103a-2-5p	NM_016094	COMMD2	.((((((((.(((.(((((((..&))).))))))))))))).)).	1947	1968	1	-20.6	1	7.06e-06	0.485	-0.286885	0.11865	-5.89267	18	21	13	3UTR		0	0
hsa-miR-103a-1-5p	NM_016094	COMMD2	((((((((...(((((((.....&)))))))..)))))))).	831	849	1	-22.7	1	1.53e-07	0.456	0.174711	0.252175	-9.06125	15	18	8	3UTR		0	0
hsa-miR-103a-1-5p	NM_016094	COMMD2	(((((((.((((.(((..((((.&.))))..))))))).))))))).	3375	3409	0.846154	-23.3	1	0.00600759	0.618	3.15297	3.66146	-7.54034	18	23	7	3UTR		0	0
hsa-miR-105-3p	NM_016094	COMMD2	..((((((((((((((((((((&))))))))))))))))...........)))).	3071	3103	0.846154	-20.7	1	0.0594234	0.632	2.95779	2.22298	-4.957	20	32	16	3UTR		0	0
hsa-miR-105-3p	NM_016094	COMMD2	..(((((((((((((.......&))))))))))))).	2846	2860	1	-19.2	1	0.146062	0.618	-0.00514062	0.201557	-5.19005	13	14	13	3UTR		0	0
hsa-miR-197-5p	NM_016094	COMMD2	.((((..((((.(((((.((((.&))))..))))).))))..)))).	2104	2127	0.923077	-23.8	1	0.0175165	0.618	0.931545	0.298598	-10.5848	17	23	5	3UTR		0	0
hsa-miR-197-5p	NM_016094	COMMD2	.((((.(((((((((((((....&))))))))))))).......)))).	2952	2977	1	-24	1	0.000996587	0.559	0.409008	0.298224	-5.69428	17	25	13	3UTR		0	0
hsa-miR-197-3p	NM_016094	COMMD2	(((((((((((.(((.......&))).))))))))))).	3290	3306	1	-22.3	1	0.000658258	0.588	3.29265	3.88378	-7.51743	14	16	11	3UTR		0	0
hsa-miR-10a-3p	NM_016094	COMMD2	..((((.((((((((((.(((.&))).)))))))))).)))).	1759	1779	1	-18	1	0.0100127	0.779	0.793846	-0.0204126	-6.50069	17	20	10	3UTR		0	0
hsa-miR-34a-5p	NM_016094	COMMD2	(((((..(((((((((.(((((&.))))).)))))))))..))))).	1004	1046	1	-24.6	1	0.00428271	0.412	0.512747	0.142852	-7.38222	19	24	9	3UTR		0	0
hsa-miR-181a-2-3p	NM_016094	COMMD2	((((((..(((((.(((((...&.))))).)))))....)))))).	3269	3303	1	-22.2	1	0.0356264	0.588	3.31092	3.61668	-8.65174	16	23	6	3UTR		0	0
hsa-miR-182-5p	NM_016094	COMMD2	(((.((((((((((((........&.)))))))))))).))).	2297	2322	1	-19	1	0.0128881	0.662	1.00665	0.811841	-6.9696	15	18	12	3UTR		0	0
hsa-miR-182-5p	NM_016094	COMMD2	(((((((((((((((((((.....&)))).......))))))))).......)))))).	1210	1244	0.923077	-19.4	1	0.000495684	0.662	0.369885	0.197201	-3.93757	19	34	9	3UTR		0	0
hsa-miR-204-3p	NM_016094	COMMD2	.(((((.((((((((((..((&))..)))))))))).))))).	2575	2596	1	-22.7	1	0.00569463	0.529	-0.188826	0.219578	-5.33701	17	21	10	3UTR		0	0
hsa-miR-204-3p	NM_016094	COMMD2	(((((((((((...((..((.&.))...))..))))))))))).	378	415	0.923077	-22.9	1	0.000789561	0.559	-0.353957	0.181569	-9.43035	15	22	11	CDS		0	0
hsa-miR-211-3p	NM_016094	COMMD2	((((((((..(((..(((((.&))))).))))))))))).	2253	2271	1	-24.5	1	0.000629237	0.5	1.31178	0.639716	-7.82876	16	18	11	3UTR		0	0
hsa-miR-211-3p	NM_016094	COMMD2	((((((....((.(((((((.&))))))).)).....)))))).	2861	2883	0.846154	-21.4	1	0.000450881	0.676	-0.0438661	0.265186	-11.3829	15	22	7	3UTR		0	0
hsa-miR-211-3p	NM_016094	COMMD2	((((((((((.(((((((((.&))))))))).)))).........)))))).	2282	2312	1	-21.5	1	0.00252582	0.603	1.44808	0.819665	-6.76235	19	30	9	3UTR		0	0
hsa-miR-212-5p	NM_016094	COMMD2	((((((((((((((.((((....&.)))).)))))..))))))))).	810	854	1	-22.7	1	3.69e-06	0.456	-0.0876638	0.289032	-4.67302	18	23	9	3UTR		0	0
hsa-miR-218-5p	NM_016094	COMMD2	.((((((((((((........&)))))))))))).	3263	3276	1	-15.4	1	0.0113653	0.618	4.37467	3.37526	-5.61866	12	13	12	3UTR		0	0
hsa-miR-218-1-3p	NM_016094	COMMD2	((((((((..((.(((((....&)).))).))....)))))))).	3389	3411	1	-19	1	0.00645641	0.618	4.68039	3.36369	-7.5256	15	22	8	3UTR		0	0
hsa-miR-221-3p	NM_016094	COMMD2	((((..(((.((((((((((((.&)))))))))))).))).)))).	2204	2226	1	-24.3	1	0.0012794	0.588	0.260783	0.432385	-11.2001	19	22	12	3UTR		0	0
hsa-miR-222-3p	NM_016094	COMMD2	.((((((((((((((......&.)))))))))))))).	915	948	1	-23.2	1	4.68e-05	0.588	0.218441	0.182833	-4.02637	14	16	14	3UTR		0	0
hsa-miR-30b-5p	NM_016094	COMMD2	.((((((.(((((.(((((.((&)).))))))))))...)))))).	2756	2779	1	-18.9	1	0.000302587	0.529	0.137929	-0.118706	-6.9638	18	23	10	3UTR		0	0
hsa-miR-122-5p	NM_016094	COMMD2	.(((((((((((...((((...&.)))).))))))))))).	3176	3201	1	-17.7	1	0.165572	0.691	2.42499	3.07095	-6.67474	15	18	11	3UTR		0	0
hsa-miR-1225-5p	NM_016094	COMMD2	..((((((((.((.((((((((&))))))))))..)))))))).	448	469	1	-20.8	1	0.004916	0.559	0.76576	0.3154	-8.63862	18	21	10	CDS		0	0
hsa-miR-132-3p	NM_016094	COMMD2	......(((((((((....((.&))...))))))))).	2080	2095	1	-17.4	0	0.000642181	0.588	0.387703	0.358059	-15.7996	11	15	9	3UTR		0	0
hsa-miR-135a-5p	NM_016094	COMMD2	(((((((((((.(((((......&.))))).))))))))))).	1782	1831	1	-19.2	1	0.00757016	0.662	0.073485	0.142904	-7.28438	16	19	11	3UTR		0	0
hsa-miR-135a-3p	NM_016094	COMMD2	....((((((..(((((((...&))))))))))))).	2547	2561	1	-20	1	0.0018277	0.529	0.0409709	0.177329	-15.7181	13	14	13	3UTR		0	0
hsa-miR-135a-3p	NM_016094	COMMD2	((((((((..((....(((((.&)))))))..)))))))).	2280	2298	1	-20.4	1	0.000475814	0.515	1.76556	0.762551	-9.35094	15	18	8	3UTR		0	0
hsa-miR-135a-2-3p	NM_016094	COMMD2	..((((((((((..((((((..&.))))))......)))))))))).	884	918	0.923077	-23	1	0.195977	0.603	-0.0314414	0.345881	-7.10297	16	24	10	3UTR		0	0
hsa-miR-135a-2-3p	NM_016094	COMMD2	.(((((((((((.((((((...&)))))).)).....))))))))).	2248	2272	1	-21.7	1	0.000396744	0.515	1.13966	0.665535	-5.08246	17	24	9	3UTR		0	0
hsa-miR-140-3p	NM_016094	COMMD2	.(((((((..(((.((((.((&)))))).))).))))))).	1157	1176	1	-19.4	1	0.000138338	0.647	0.903831	0.419596	-6.94906	16	19	7	3UTR	MIRT305496	0	0
hsa-miR-188-5p	NM_016094	COMMD2	..(((((((((((((((((((&))))))))))).......)))...))).)).	1673	1704	1	-19.7	1	0.109229	0.618	-0.0530977	-0.104464	-4.957	19	31	11	3UTR		0	0
hsa-miR-193a-5p	NM_016094	COMMD2	..(((((((((((((((..((.&))..))).)))))))))))).	3592	3613	1	-20.5	1	0.0056219	0.662	1.29277	2.46018	-4.957	17	21	12	3UTR		0	0
hsa-miR-193a-5p	NM_016094	COMMD2	((((((((((((((........&)))))))..))))))).	536	553	1	-18.9	1	0.00584295	0.5	0.196562	0.360935	-4.90607	14	17	7	CDS		0	0
hsa-miR-320a-3p	NM_016094	COMMD2	.(((.((((((((((((((((.&)))))))))......))))))).))).	2956	2983	1	-23.9	1	0.000589741	0.559	0.489442	0.211347	-7.91236	19	27	9	3UTR		0	0
hsa-miR-320a-3p	NM_016094	COMMD2	...(((((((((((.((((((.&))).))).))))...))))))).	951	974	0.923077	-21	1	0.0171463	0.412	0.304115	0.162842	-7.24999	17	23	7	3UTR		0	0
hsa-miR-320a-3p	NM_016094	COMMD2	...(.((((((((.(((.(((.&))).))))))))))).).	1046	1064	0.820513	-18.9	1	7.99e-06	0.515	0.293406	-0.0782937	-11.4904	15	18	11	3UTR		0	0
hsa-miR-155-5p	NM_016094	COMMD2	.....(((((((((((..((((((&.))))))))))))))))).	3030	3072	1	-19.6	1	0.0484377	0.647	0.03114	1.62708	-13.6656	17	19	17	3UTR		0	0
hsa-miR-155-3p	NM_016094	COMMD2	(((((((((((..(((((....&.)))))))))))))))).	3359	3407	1	-20.5	1	0.00699654	0.632	2.50683	3.71171	-8.57351	16	18	16	3UTR		0	0
hsa-miR-29c-5p	NM_016094	COMMD2	...(((((((.(((((((.((.&)).))))))).))))))).	2749	2768	0.974359	-21	1	4.22e-06	0.559	-0.119977	-0.103237	-9.33931	16	19	7	3UTR		0	0
hsa-miR-34b-5p	NM_016094	COMMD2	..((((((((((((.(((.((..&)).))))))))))))))).	201	220	1	-21.6	1	0.00389634	0.5	-0.0301915	0.149915	-5.69245	17	19	15	CDS		0	0
hsa-miR-34b-5p	NM_016094	COMMD2	((((((.((.(((((((((((((&))))))))))))))))))))).	3063	3085	1	-19.6	1	6.23e-05	0.618	3.33817	1.58058	-6.72377	21	22	21	3UTR		0	0
hsa-miR-99b-3p	NM_016094	COMMD2	...(((((((((((((((.(((&))).))).))))))))..)))).	2260	2283	1	-23.8	1	3.64e-06	0.485	0.801496	0.721084	-6.51454	18	23	8	3UTR		0	0
hsa-miR-99b-3p	NM_016094	COMMD2	...((((((((((..(((((((&.))))..)))..)))))))).)).	129	162	0.884615	-20.5	1	0.0155069	0.426	0.292228	0.204892	-8.10683	17	24	8	CDS		0	0
hsa-miR-296-3p	NM_016094	COMMD2	(((((.((((((((.((((((.&))))))..))))))))))))).	2765	2787	1	-24.7	1	0.0340767	0.544	0.0155669	-0.131089	-6.57398	19	22	13	3UTR		0	0
hsa-miR-296-3p	NM_016094	COMMD2	((((((((((((...(((((..&)))))........)))))))))))).	65	91	1	-23.3	1	0.000541489	0.397	0.0549567	0.102158	-6.81899	17	26	12	CDS		0	0
hsa-miR-296-3p	NM_016094	COMMD2	..((((..((((((((...(((&)))......))))))))..)))).	1665	1689	0.820513	-22.8	1	0.148284	0.632	0.330888	-0.176997	-8.81432	15	24	8	3UTR		0	0
hsa-miR-296-3p	NM_016094	COMMD2	((.(((.((((.((((((((..&))))))))..)))).))).)).	1209	1231	0.923077	-22	1	0.00165244	0.647	0.5183	0.269667	-10.3856	17	22	8	3UTR		0	0
hsa-miR-362-5p	NM_016094	COMMD2	..((((((..((((((((..((((&))))..))))))))..)).)).)).	1049	1074	1	-21.7	1	0.000350676	0.588	-0.0126999	-0.0714219	-7.2559	18	25	8	3UTR		0	0
hsa-miR-362-5p	NM_016094	COMMD2	(((((..(((((((((((..((((&))))..)))))))))))..))))).	3494	3519	0.923077	-20.5	1	0.00126428	0.647	3.39818	2.85473	-7.38222	20	25	11	3UTR		0	0
hsa-miR-363-3p	NM_016094	COMMD2	.(((((((((((((..((((..&))))..))))))..)).))))).	2166	2189	1	-17.4	1	0.00261246	0.588	0.341629	0.377619	-4.76182	17	23	6	3UTR		0	0
hsa-miR-365a-5p	NM_016094	COMMD2	.((((((((....((.(((((((&))))))).)))))))))).	951	970	1	-19.7	1	0.00316939	0.441	0.0560177	0.164092	-12.7296	17	19	10	3UTR	MIRT624291	0	0
hsa-miR-365a-5p	NM_016094	COMMD2	(((((((..((((..((......&))....))))..))))))).	2249	2269	1	-19.7	1	0.000675375	0.515	1.35537	0.645975	-8.89989	13	20	7	3UTR	MIRT624291	0	0
hsa-miR-365b-5p	NM_016094	COMMD2	.((((((((.....((((((((&)))))).)).....)))))))).	443	466	0.846154	-20.6	1	0.000767339	0.574	0.722569	0.244875	-13.3534	16	23	8	CDS	MIRT624290	0	0
hsa-miR-365b-5p	NM_016094	COMMD2	.((((((((((((((.......&.)))))))))))))).	3184	3212	1	-20.7	1	0.00556206	0.662	3.05365	3.12754	-4.02637	14	16	14	3UTR	MIRT624290	0	0
hsa-miR-302d-3p	NM_016094	COMMD2	......((((((.(((((((((.&))))))))).)))))).	998	1015	0.974359	-18.4	0	0.00512493	0.412	-0.0592055	0.197826	-16.8557	15	17	9	3UTR		0	0
hsa-miR-370-3p	NM_016094	COMMD2	((((((.(((((((((((....&))))..))))....))).)))))).	2250	2275	1	-25.1	1	8.85e-05	0.515	0.885155	0.644411	-5.48126	17	25	6	3UTR		0	0
hsa-miR-370-3p	NM_016094	COMMD2	((((((((((((((...(((((&))))))))))))))))..................))).	820	858	1	-24.8	1	1.45e-05	0.456	0.134106	0.177835	-4.90607	19	38	16	3UTR		0	0
hsa-miR-370-3p	NM_016094	COMMD2	(((((((((((((.(...((((&)))).).)))))))))..)))).	1041	1064	1	-24.6	1	7.99e-06	0.515	0.158469	-0.022695	-5.02746	18	23	9	3UTR		0	0
hsa-miR-371a-5p	NM_016094	COMMD2	.......(((.((((((((.&)))))))).))).	3428	3441	1	-21.4	0	0.00601458	0.632	4.00194	3.49436	-19.935	11	13	8	3UTR		0	0
hsa-miR-371a-5p	NM_016094	COMMD2	.((((..((((((((((...&)))))))))).....)))).	2262	2282	0.846154	-19.9	1	1.58e-05	0.5	1.18817	0.642846	-7.23797	14	20	10	3UTR		0	0
hsa-miR-371a-5p	NM_016094	COMMD2	......(((((((((.....&))))))))).	1470	1480	0.923077	-18.4	0	0.00351691	0.676	-0.0036763	0.238431	-15.7996	9	10	9	3UTR		0	0
hsa-miR-371a-3p	NM_016094	COMMD2	..(((((((((((((........&))).)))))))))).	938	953	1	-19	1	4.58e-06	0.574	0.125628	0.165341	-5.19005	13	15	10	3UTR		0	0
hsa-miR-371a-3p	NM_016094	COMMD2	..(((((((..((((..((((..&))))..)))).))))))).	143	162	0.807692	-19.1	1	0.0155069	0.426	0.364346	0.222662	-9.25733	15	19	7	CDS		0	0
hsa-miR-373-3p	NM_016094	COMMD2	...((((.((((((((((((...&.)))))))))))))))).	3254	3275	0.953846	-18.7	1	0.00320619	0.618	4.30766	3.19394	-8.82818	16	18	16	3UTR		0	0
hsa-miR-383-3p	NM_016094	COMMD2	.((.(((.(((((((....&)))))))))).)).	935	949	0.923077	-18.3	1	2.53e-05	0.588	0.339812	0.192203	-9.37203	12	14	10	3UTR		0	0
hsa-miR-383-3p	NM_016094	COMMD2	.((((....(((((((...&)))))))....)))).	2751	2767	1	-18.5	1	2.57e-06	0.544	-0.119977	-0.106908	-10.608	11	16	7	3UTR		0	0
hsa-miR-328-5p	NM_016094	COMMD2	...(((((((((.((((.((((.&.))))))))))))))))).	60	98	1	-31.7	1	2.37e-05	0.382	-0.254786	0.11382	-7.80367	17	19	17	CDS		0	0
hsa-miR-328-5p	NM_016094	COMMD2	((((((.((((((((.(((((..&))))).)))))))).))............)))).	876	910	0.846154	-29.2	1	0.0034594	0.618	0.287158	0.257172	-5.71431	19	34	8	3UTR		0	0
hsa-miR-328-5p	NM_016094	COMMD2	((.(((((((((((((((((((.&)))))))).))....))))))..........))).)).	2275	2313	1	-27.4	1	0.00141851	0.618	0.95879	0.762551	-5.49511	21	38	8	3UTR		0	0
hsa-miR-342-5p	NM_016094	COMMD2	((((((((...((((......&))))...)))))))).	3421	3437	1	-18	1	0.00847608	0.632	4.00194	3.49436	-9.29429	12	16	8	3UTR		0	0
hsa-miR-342-5p	NM_016094	COMMD2	.((((((((.((.((((((..&)))).)))).)))))).)).	170	190	0.846154	-17.1	1	0.00209351	0.471	0.510314	0.204337	-6.32496	16	20	6	CDS		0	0
hsa-miR-151a-5p	NM_016094	COMMD2	((((((((.(((((((.((((&))))))))))).)))))))).	1163	1184	1	-21.5	1	0.000310707	0.662	-0.0376879	0.440211	-4.99396	19	21	11	3UTR		0	0
hsa-miR-135b-5p	NM_016094	COMMD2	(((((((((((.(((((......&.))))).))))))))))).	1782	1831	1	-20.9	1	0.00757016	0.662	0.073485	0.142904	-7.28438	16	19	11	3UTR		0	0
hsa-miR-135b-3p	NM_016094	COMMD2	.(((((((......((((((((&.))))).)))))))))).	2248	2272	1	-20	1	0.000396744	0.515	0.485066	0.651452	-14.4098	15	18	10	3UTR		0	0
hsa-miR-135b-3p	NM_016094	COMMD2	.....(((((((((((..(((.&)))...))))))))))).	1906	1924	0.846154	-16.7	1	0.00720238	0.632	0.295398	0.0779659	-13.6656	14	18	11	3UTR		0	0
hsa-miR-148b-5p	NM_016094	COMMD2	...((((((....(((((((((&))))))))))))))).	1055	1071	1	-20.1	1	0.00109051	0.574	-0.0592057	-0.0633008	-15.2178	15	16	15	3UTR		0	0
hsa-miR-335-3p	NM_016094	COMMD2	.........((((((((((((.&)))))))))))).	2762	2775	0.846154	-17.3	0	1.4e-05	0.529	-0.0415355	-0.182618	-20.4803	12	13	12	3UTR		0	1
hsa-miR-335-3p	NM_016094	COMMD2	.(((((((((((..(((((...&)))))..))))))))))).	3289	3308	1	-17.3	1	0.00140599	0.603	2.31494	3.97741	-5.9393	16	19	11	3UTR		0	1
hsa-miR-423-5p	NM_016094	COMMD2	..((((((((((((.((((....&.))))...)))))))))).)).	2585	2625	1	-20.8	1	0.17153	0.603	0.0533511	-0.0996345	-5.69245	16	22	10	3UTR		0	0
hsa-miR-423-5p	NM_016094	COMMD2	((((((((((((.((........&)).))))))).))))).	2578	2595	0.923077	-20.5	1	0.00519775	0.544	-0.538851	0.124909	-5.45975	14	17	7	3UTR		0	0
hsa-miR-18b-5p	NM_016094	COMMD2	....(((((((((((((.(((..&))).)).))))))))))).	427	446	0.923077	-19.3	1	0.00132991	0.559	0.066063	0.230992	-9.54656	16	19	11	CDS		0	0
hsa-miR-18b-5p	NM_016094	COMMD2	...(.((((((((((..((((..&))))..)))))))))).).	795	814	1	-18.8	1	6.29e-05	0.5	0.763183	0.142852	-10.8666	15	19	10	3UTR		0	0
hsa-miR-329-3p	NM_016094	COMMD2	..(((((((((((((.......&.))))))))))))).	898	946	1	-22.3	1	0.000144641	0.574	0.245351	0.330263	-5.19005	13	15	13	3UTR		0	0
hsa-miR-409-5p	NM_016094	COMMD2	..((((((((.((.....((((.&)))).....)).)))))))).	1046	1067	1	-18.7	1	0.000636442	0.529	-0.3313	-0.00083033	-9.60711	14	21	8	3UTR		0	0
hsa-miR-409-5p	NM_016094	COMMD2	..(((...(((((((((((.(..&).))))))))))).))).	619	637	0.923077	-17.6	1	0.00113875	0.647	0.461852	0.419243	-10.7153	15	18	11	CDS		0	0
hsa-miR-410-5p	NM_016094	COMMD2	(((((((.(((((.(((((..&.)))))))))).))))))).	2391	2413	1	-19.4	1	0.179624	0.676	0.550636	0.422214	-7.10805	17	20	10	3UTR		0	0
hsa-miR-410-5p	NM_016094	COMMD2	.(((((((((((((((((...&))).)))))))))))))).	1833	1852	0.897436	-17.9	1	0.00669248	0.647	0.314681	0.219577	-3.79332	17	19	14	3UTR		0	0
hsa-miR-486-5p	NM_016094	COMMD2	((((((.((.((((..((.(((&))).)).)))).)))))))).	974	995	1	-22.1	1	7.52e-06	0.426	-0.214688	0.0997472	-7.69227	17	21	8	3UTR		0	0
hsa-miR-487a-5p	NM_016094	COMMD2	.(((((.(((((((((.((((.&)))).)))))))))...))))).	2204	2227	1	-24.3	1	0.00131946	0.574	0.345976	0.429256	-5.33701	18	23	9	3UTR		0	0
hsa-miR-487a-5p	NM_016094	COMMD2	((((((((....(((.(((((.&))))).))).)))))))).	3140	3159	1	-22.1	1	0.00014471	0.618	4.56744	2.53745	-12.6411	16	19	8	3UTR		0	0
hsa-miR-487a-5p	NM_016094	COMMD2	((((((((...(((((((....&)))))))...)))))))).	1473	1492	1	-18.6	1	0.00892912	0.706	0.0497708	0.24093	-9.06125	15	19	8	3UTR		0	0
hsa-miR-488-5p	NM_016094	COMMD2	(((((((....((((((((..&))))))))....)).))).)).	1959	1981	1	-20.2	1	0.00232576	0.515	-0.315572	0.114738	-11.3749	15	22	8	3UTR		0	0
hsa-miR-489-3p	NM_016094	COMMD2	.(((((((.((((.(((((((.&))))))))))).................))))))).	2307	2343	0.923077	-19.9	1	0.0103914	0.75	0.74735	0.988659	-5.70655	18	36	11	3UTR		0	0
hsa-miR-489-3p	NM_016094	COMMD2	(((((((((((((((.((((..&.))))..))))))))...............))))))).	3147	3196	1	-18.9	1	0.0922814	0.647	1.47902	3.06606	-4.17062	19	38	8	3UTR		0	0
hsa-miR-146b-3p	NM_016094	COMMD2	(((((((..(((((((((((((&))))))......))))))))))).))).	789	817	0.846154	-22.3	1	1.92e-07	0.471	0.691901	0.0928752	-7.3076	20	28	11	3UTR		0	0
hsa-miR-146b-3p	NM_016094	COMMD2	((..(((((.(.((((((((..&)))))))).).))))).)).	3143	3163	1	-21.3	1	0.00016345	0.603	4.01681	2.38327	-13.1164	16	20	8	3UTR		0	0
hsa-miR-202-3p	NM_016094	COMMD2	.((((((.(((((..((...&))..)))))..)))))).	80	98	0.846154	-19.5	1	2.37e-05	0.382	0.236359	0.0671737	-7.69925	13	18	6	CDS		0	0
hsa-miR-202-3p	NM_016094	COMMD2	...(((..(((((((((((.&)))))))))))))).	1213	1228	1	-19.7	1	0.000756671	0.632	0.709118	0.1997	-10.3719	14	15	14	3UTR		0	0
hsa-miR-202-3p	NM_016094	COMMD2	.(((((.(((((((.((...&)))))))))))))).	2682	2697	0.846154	-19.3	1	0.0896972	0.632	-0.0216197	-0.38051	-6.07246	14	15	14	3UTR		0	0
hsa-miR-202-3p	NM_016094	COMMD2	((((((((.(((((((....&)))))))...................)))))))).	2474	2509	0.861538	-18.3	1	0.0454722	0.632	0.513753	0.300163	-4.99396	15	35	8	3UTR		0	0
hsa-miR-492	NM_016094	COMMD2	...((((((((((.(((......&))).)))))))))).	2286	2301	1	-19	1	0.00071011	0.529	2.05817	0.764898	-7.37138	13	15	10	3UTR		0	0
hsa-miR-493-3p	NM_016094	COMMD2	.(((((.((((.((((((((((&))))))))..)).))))))))).	1157	1180	0.923077	-22	1	0.000153138	0.676	-0.0605938	0.364622	-8.68381	19	23	9	3UTR		0	0
hsa-miR-493-3p	NM_016094	COMMD2	....(((.((((((((((((((&))))))..))))))))..))).	886	908	0.846154	-20.3	1	0.0027858	0.618	-0.0939122	0.296529	-11.8602	17	22	8	3UTR		0	0
hsa-miR-493-3p	NM_016094	COMMD2	...(((((((.((((((((((.&))))))))))..))))))).	3070	3090	1	-20.1	1	0.000913926	0.588	2.87884	1.92319	-9.33931	17	20	10	3UTR		0	0
hsa-miR-432-5p	NM_016094	COMMD2	...(((((((((...((((((..&.))))))....))))))))).	529	567	1	-23.8	1	0.00551139	0.5	-0.00797902	0.301516	-9.39596	15	21	9	CDS		0	0
hsa-miR-432-5p	NM_016094	COMMD2	(((((((((((((.((((((.((&))))))))))))))))))))).	755	777	1	-23.2	1	0.00227328	0.647	-0.158304	0.16659	-4.79441	21	22	21	3UTR		0	0
hsa-miR-432-5p	NM_016094	COMMD2	(((((((..(((((.(((((...&))))))))))..))).)))).	2041	2062	0.923077	-20.8	1	0.00387497	0.603	0.787586	0.361188	-8.04305	17	21	10	3UTR		0	0
hsa-miR-193b-5p	NM_016094	COMMD2	....(((((((((..((((((.&)))))).))))))))).	3128	3145	1	-19.7	1	0.0644771	0.603	3.29215	2.39918	-11.1389	15	17	9	3UTR		0	0
hsa-miR-193b-3p	NM_016094	COMMD2	..((((((((((((((((((((&)))))..................).)))))))).)))).)).	810	852	0.846154	-21.1	1	1.64e-06	0.441	0.0502278	0.112241	-4.957	20	42	8	3UTR		0	0
hsa-miR-193b-3p	NM_016094	COMMD2	.(((((((((((...((((.((&)).).)))..))))))).)))).	2007	2030	1	-20.9	1	0.000309004	0.588	0.18776	0.222707	-6.67474	17	23	7	3UTR		0	0
hsa-miR-520e-5p	NM_016094	COMMD2	(((((((((..((((.(((((.&.))))).)))).))))))))).	3282	3335	1	-20.8	1	0.0121453	0.632	3.08756	3.92399	-8.2379	18	22	9	3UTR		0	0
hsa-miR-515-3p	NM_016094	COMMD2	(.((((((((((((((.(((((&)))))....))))))......))))))))).	156	187	0.846154	-20.8	1	0.00200132	0.485	0.312622	0.176015	-5.10125	20	31	9	CDS		0	0
hsa-miR-515-3p	NM_016094	COMMD2	..((((((..((((((((....&))))))))..)))))).	3258	3275	1	-18.8	1	0.00320619	0.618	5.04475	3.20975	-7.2559	14	17	8	3UTR		0	0
hsa-miR-520f-5p	NM_016094	COMMD2	(((((((((((((.....(((.&))).....))))))))))))).	2928	2950	1	-17.4	1	0.0157942	0.618	0.190639	0.506239	-5.76291	16	22	13	3UTR		0	0
hsa-miR-518f-5p	NM_016094	COMMD2	(((((((((((.(((.......&.)))..))))))))))).	2167	2199	1	-17.6	1	0.000273178	0.574	0.505929	0.341629	-7.51743	14	18	11	3UTR		0	0
hsa-miR-526a-5p	NM_016094	COMMD2	(((((((((((.(((.......&)))..))))))))))).	2182	2199	1	-17.4	1	0.000273178	0.574	0.107626	0.264956	-7.51743	14	17	11	3UTR		0	0
hsa-miR-520c-5p	NM_016094	COMMD2	(((((((((((.(((.......&)))..))))))))))).	2182	2199	1	-17.4	1	0.000273178	0.574	0.107626	0.264956	-7.51743	14	17	11	3UTR		0	0
hsa-miR-518c-5p	NM_016094	COMMD2	.(.((((((((..((((...(((&)))...)))))))))))).).	3422	3443	0.953846	-20.6	1	0.00461475	0.662	4.71809	3.277	-9.9868	16	21	12	3UTR		0	0
hsa-miR-518c-5p	NM_016094	COMMD2	((((((((((((.(((.......&)))..)))))))))))).	2182	2200	0.846154	-18.6	1	0.000256887	0.559	0.224272	0.278256	-5.22671	15	18	12	3UTR		0	0
hsa-miR-519d-5p	NM_016094	COMMD2	(((((..(((.(((((.((((((((&.))))))))...)))))...))).))))).	976	1016	0.980769	-24.3	1	0.00143272	0.426	0.0622649	0.230311	-10.207	21	30	8	3UTR		0	0
hsa-miR-518d-5p	NM_016094	COMMD2	(((((((((((.(((.......&)))..))))))))))).	2182	2199	1	-17.4	1	0.000273178	0.574	0.107626	0.264956	-7.51743	14	17	11	3UTR		0	0
hsa-miR-517c-3p	NM_016094	COMMD2	.((.(((((((...((((((((&)))))))).....................))))))))).	1702	1741	0.846154	-18.9	1	0.000717083	0.691	-0.337546	-0.0572614	-12.3181	17	39	9	3UTR		0	0
hsa-miR-517c-3p	NM_016094	COMMD2	..((((((((((((........&.)))))))))))).	3380	3399	1	-17.7	1	0.0757172	0.706	3.06802	3.72176	-5.9255	12	14	12	3UTR		0	0
hsa-miR-501-5p	NM_016094	COMMD2	..((((((((((((((((..((&))..))))))).))))))).)).	1051	1074	1	-22.6	1	0.000350676	0.588	0.1407	-0.035189	-4.957	18	23	7	3UTR	MIRT643147	0	0
hsa-miR-501-5p	NM_016094	COMMD2	.(((((((((((((..((((..&))))..)))).....))))))))).	3369	3394	1	-18.3	1	0.0525674	0.676	3.18249	3.73558	-4.76182	17	25	9	3UTR	MIRT643147	0	0
hsa-miR-501-3p	NM_016094	COMMD2	..(((((((((((..(((....&))).))))))))).)).	1051	1068	1	-22.5	1	0.000654958	0.544	-0.0980764	-0.0476832	-6.54929	14	17	9	3UTR		0	0
hsa-miR-501-3p	NM_016094	COMMD2	..(((((((.(((..((.((((&)))).))..)))))))))).	792	812	1	-19.9	1	0.000459254	0.515	0.411207	0.137229	-7.7918	16	20	10	3UTR		0	0
hsa-miR-502-3p	NM_016094	COMMD2	..(((((((((((..(((....&))).))))))))).)).	1051	1068	0.923077	-19.6	1	0.000654958	0.544	-0.0980764	-0.0476832	-6.54929	14	17	9	3UTR		0	0
hsa-miR-502-3p	NM_016094	COMMD2	...(((((.(((.(((((....&)))))))).))))).	1151	1166	1	-18.8	1	0.00139247	0.618	0.15847	0.329014	-8.86006	13	15	8	3UTR		0	0
hsa-miR-503-3p	NM_016094	COMMD2	(((((((((((((((((.(((((&)))))..)))))))...))))).....................))))).	1006	1055	0.846154	-23.6	1	6.09e-06	0.426	0.0746067	0.100996	-3.93757	22	49	7	3UTR		0	0
hsa-miR-503-3p	NM_016094	COMMD2	(((.(((((((((..((((((..&))))............))..))))))))).))).	2549	2583	0.923077	-21.9	1	0.0706944	0.544	0.192976	0.266521	-8.56189	18	34	9	3UTR		0	0
hsa-miR-503-3p	NM_016094	COMMD2	.(((((((((((((((((((.((&))..))).))).)))))))))..)))).	2753	2781	1	-21.3	1	0.000327377	0.544	-0.0397413	-0.0982653	-3.79332	21	28	9	3UTR		0	0
hsa-miR-504-5p	NM_016094	COMMD2	.((((.(((((((((((((.((&)).))))))))))....))).)))).	1957	1983	1	-23.2	1	0.00108768	0.5	0.189294	0.111608	-5.69428	19	26	10	3UTR		0	0
hsa-miR-504-5p	NM_016094	COMMD2	..((((((((((.((.......&)))))))))))).	2748	2761	0.846154	-20.3	1	2.74e-05	0.544	-0.150518	-0.0682712	-6.47918	12	13	12	3UTR		0	0
hsa-miR-504-5p	NM_016094	COMMD2	.((((((.((.(.((((((...&)))))).).)).)))))).	2007	2026	0.948718	-20.1	1	0.00222713	0.574	-0.109545	0.168722	-10.2209	15	19	6	3UTR		0	0
hsa-miR-506-5p	NM_016094	COMMD2	...((((((((((.((((((..&.)))..))).)))))))))).	863	892	0.974359	-19.7	1	0.00111456	0.529	0.153471	0.205322	-7.37138	16	21	10	3UTR		0	0
hsa-miR-506-5p	NM_016094	COMMD2	......(((((((((((((((.&))))))..))))))))).	2990	3008	0.923077	-18.4	0	0.121766	0.662	-0.0463342	0.533159	-15.5666	15	18	9	3UTR		0	0
hsa-miR-508-3p	NM_016094	COMMD2	(((((((.(((((((((((((((&))))))))))......))))).))))))).	764	794	1	-23	1	0.000609464	0.529	0.0756513	0.159094	-6.25121	22	30	10	3UTR		0	0
hsa-miR-508-3p	NM_016094	COMMD2	((....(((((((((.((((((.&)))))))))))))))...)).	971	992	0.846154	-20.3	0	8.96e-07	0.426	0.0740649	0.207821	-14.7802	17	21	15	3UTR		0	0
hsa-miR-509-5p	NM_016094	COMMD2	(((((((..(((((((.....&)))..))))..))))))).	796	815	1	-19.5	1	2.52e-05	0.5	0.823709	0.13473	-7.3076	14	19	7	3UTR		0	0
hsa-miR-509-5p	NM_016094	COMMD2	(((((.((((((((((.(((.&))).)))))))).))...))))).	2947	2971	1	-19.5	1	0.00256595	0.603	0.360406	0.344722	-5.83853	18	24	8	3UTR		0	0
hsa-miR-455-3p	NM_016094	COMMD2	((.(.....((((((((((..&))))))))))...).)).	3424	3442	1	-18	0	0.00525239	0.647	4.03461	3.38631	-16.4288	13	18	10	3UTR		0	0
hsa-miR-487b-5p	NM_016094	COMMD2	((((((((....((.((((((.&)))))).)).)))))))).	3140	3159	1	-19.3	1	0.00014471	0.618	4.56744	2.53745	-13.1435	16	19	8	3UTR		0	0
hsa-miR-551a	NM_016094	COMMD2	..(.(((((.((((((((((.&)))))))))))))))).	841	858	1	-26.5	1	1.45e-05	0.456	0.333386	0.229685	-9.23153	16	17	16	3UTR		0	0
hsa-miR-551a	NM_016094	COMMD2	((..(((((.(((((((((..&))))))))))))....))..)).	2749	2772	0.846154	-21.6	1	3.04e-06	0.515	-0.182567	-0.0623125	-9.76964	16	23	12	3UTR		0	0
hsa-miR-558	NM_016094	COMMD2	((((((((((((((.....&)))))))))))))).	805	820	1	-25.2	1	3.43e-07	0.456	0.179174	0.204697	-4.90607	14	15	14	3UTR		0	0
hsa-miR-559	NM_016094	COMMD2	..((((((((((((((((...&))))))))))))..)))).	3071	3090	1	-18.6	1	0.000913926	0.588	2.99305	1.91585	-4.957	16	19	12	3UTR		0	0
hsa-miR-564	NM_016094	COMMD2	.((((((((.(((((..((&.))..))))).)))))))).	999	1045	1	-24.4	1	0.0012121	0.397	0.205947	0.0866283	-5.26888	15	20	8	3UTR		0	0
hsa-miR-564	NM_016094	COMMD2	.(((.(((((((.(((((.&))))).)))).))).))).	2265	2284	0.846154	-22	1	3.34e-06	0.471	0.380748	0.742209	-9.20149	15	19	5	3UTR		0	0
hsa-miR-551b-3p	NM_016094	COMMD2	((.(.((((((((((((....&))))))))))))).)).	934	951	1	-21.6	1	7.84e-06	0.574	0.0351943	0.182208	-9.61415	15	17	13	3UTR		0	0
hsa-miR-551b-3p	NM_016094	COMMD2	((.(((((..(((((((((..&))))))))).))))))).	793	811	1	-21.4	1	0.000677029	0.529	0.379476	0.055393	-7.79401	16	18	9	3UTR		0	0
hsa-miR-551b-3p	NM_016094	COMMD2	..(.(((((.(((((((((..&))))))))))))))).	842	858	0.923077	-20.6	1	1.45e-05	0.456	0.373922	0.223438	-9.23153	15	16	15	3UTR		0	0
hsa-miR-570-3p	NM_016094	COMMD2	.((.(((((..((((((((((.&))))))))))..))))).)).	2943	2964	0.961538	-17.5	1	0.0112785	0.618	0.167297	0.501345	-10.8926	17	21	10	3UTR		0	0
hsa-miR-571	NM_016094	COMMD2	.....((((((((((.((.((&)).)))))))))))).	1234	1250	1	-20.3	1	0.000235362	0.647	-0.0764196	0.300902	-13.8986	14	16	12	3UTR		0	0
hsa-miR-571	NM_016094	COMMD2	(((((((((..(((.((((((&)))))).))))))...)))))).	249	272	0.846154	-19.8	1	7.12e-05	0.574	0.384444	0.0238591	-8.7403	18	23	6	CDS		0	0
hsa-miR-571	NM_016094	COMMD2	(((.((((((((((((((...&))))))))).......))))).))).	1928	1954	0.846154	-19.6	1	0.000164178	0.529	0.139327	0.0998727	-6.9696	17	26	9	3UTR		0	0
hsa-miR-574-5p	NM_016094	COMMD2	((((.((.((((((((((.((..&.)).)))))))))))))))).	2378	2415	1	-19.6	1	0.201232	0.691	0.606074	0.748468	-10.3702	18	21	16	3UTR		0	0
hsa-miR-579-5p	NM_016094	COMMD2	((((((((.(((((((......&))))))).)))))))).	1158	1175	1	-20.1	1	0.000152769	0.647	0.868133	0.449582	-4.99396	15	17	8	3UTR		0	0
hsa-miR-579-5p	NM_016094	COMMD2	....((((((((((........&)))))))))).	156	167	0.923077	-18.7	1	0.0139266	0.441	0.421465	0.264866	-10.5151	10	11	10	CDS		0	0
hsa-miR-550a-3p	NM_016094	COMMD2	.(((((((((((((((((....&.))))))).)...))))))))).	1038	1077	1	-25.1	1	0.000341655	0.603	0.09469	0.0166614	-3.79332	17	23	9	3UTR		0	0
hsa-miR-550a-3p	NM_016094	COMMD2	((((((((((.(((((((....&.))))))).))))...)))))).	1943	1975	1	-23.2	1	0.000725684	0.529	-0.13442	0.212536	-6.76235	17	23	7	3UTR		0	0
hsa-miR-593-3p	NM_016094	COMMD2	..(((((((((((.(((((&))))).))))))))))).	2201	2219	1	-25.6	1	3.26e-06	0.574	0.301088	0.415173	-5.81384	16	18	11	3UTR		0	0
hsa-miR-596	NM_016094	COMMD2	..(((((((((((((((.(((&)))........))))).))).))))))).	829	858	1	-26.9	1	1.45e-05	0.456	0.427165	0.180959	-4.957	18	29	7	3UTR		0	0
hsa-miR-598-5p	NM_016094	COMMD2	.((((..((((((((((((((((&))))))))))..............)))))).)))).	814	850	0.846154	-27.2	1	3.57e-07	0.441	-0.00478668	0.227187	-7.23797	20	36	10	3UTR		0	0
hsa-miR-598-5p	NM_016094	COMMD2	.(((((((((((.((.(((..((&))..))).))))).)))))))).	99	122	0.846154	-24.4	1	1.82e-06	0.382	0.151211	0.201005	-5.3155	18	23	8	CDS		0	0
hsa-miR-598-5p	NM_016094	COMMD2	..(((.((((((((((((.((((&))))))))))))).........))).))).	1219	1249	1	-24.1	1	0.000302405	0.632	0.135147	0.209695	-6.85796	19	30	13	3UTR		0	0
hsa-miR-601	NM_016094	COMMD2	(((((((((..(((((.(((..&))).))).))))))))))).	2265	2285	1	-19.6	1	3.41e-06	0.485	0.373794	0.822011	-8.00486	17	20	11	3UTR		0	0
hsa-miR-610	NM_016094	COMMD2	(((((((((((.(.((.(((.&))).)).)))))))))))).	556	576	0.923077	-22.2	1	0.000449267	0.5	0.0741403	0.205447	-8.14122	17	20	12	CDS		0	0
hsa-miR-610	NM_016094	COMMD2	(((((((((((((((((((..&))))))))))))))).)))).	3070	3091	1	-19.9	1	0.00128441	0.603	2.88863	1.95378	-3.93757	19	21	15	3UTR		0	0
hsa-miR-615-5p	NM_016094	COMMD2	(((((.(((.((((((.(((((&))))).....)))))).))))).))).	2261	2288	0.923077	-26.2	1	0.000189468	0.485	0.32859	0.722649	-7.08104	19	27	6	3UTR		0	0
hsa-miR-615-5p	NM_016094	COMMD2	...(((((((((((((.((((.&)))).))))))..))).)))).	827	849	0.923077	-24.7	1	1.53e-07	0.456	-0.078294	0.250301	-6.51454	17	22	6	3UTR		0	0
hsa-miR-615-5p	NM_016094	COMMD2	((.(((((((.(.((((((...&)))))).).)).))))).)).	118	139	0.846154	-23.6	1	5.4e-06	0.368	0.332614	0.256536	-9.60902	16	21	6	CDS		0	0
hsa-miR-615-5p	NM_016094	COMMD2	((((((((((((.(((.(((..&))))))))))).))).........)))).	1051	1080	1	-23	1	0.000290462	0.603	0.0889568	0.0222839	-5.22671	18	29	11	3UTR		0	0
hsa-miR-619-3p	NM_016094	COMMD2	...((((.((((.(((((((((((&))))))))))).....)))))))).	801	826	0.846154	-24.4	1	2.64e-06	0.441	0.690944	0.137229	-10.1173	19	25	11	3UTR		0	0
hsa-miR-619-3p	NM_016094	COMMD2	..((((....((((((((((((((&)))))))))).....)))).....)))).	3265	3294	1	-22.7	1	0.0759474	0.588	3.94044	3.38392	-11.1132	18	29	10	3UTR		0	0
hsa-miR-619-3p	NM_016094	COMMD2	(((((...((((....((((((.(&).))))))...))))))))).	850	871	0.846154	-21.6	1	0.0108755	0.456	0.343381	0.11474	-12.8103	16	21	9	3UTR		0	0
hsa-miR-619-3p	NM_016094	COMMD2	(((((.((((.(((.(((((.(((&)))..))))).))).))))))))).	1928	1953	0.861538	-21.4	1	0.000147708	0.529	0.706218	0.147598	-9.39876	20	25	9	3UTR		0	0
hsa-miR-622	NM_016094	COMMD2	.((.((((((.(((((((((.&))))))))).))...)))).)).	1050	1073	1	-24.8	1	0.000436109	0.588	0.373923	-0.0276926	-9.65012	17	23	9	3UTR		0	0
hsa-miR-622	NM_016094	COMMD2	.((((((.((((((((((.((&.)).)))))..))))).)))))).	952	987	0.846154	-24.6	1	7.07e-07	0.426	0.285076	0.18908	-6.10696	18	24	6	3UTR		0	0
hsa-miR-622	NM_016094	COMMD2	...((((((((((((.((((.&)))).)))))).)))))).	87	106	0.846154	-22.2	1	0.000353134	0.397	0.281355	0.028857	-6.74759	16	19	6	CDS		0	0
hsa-miR-623	NM_016094	COMMD2	.((((((((((((((((.(((((&))))).))))))))))))).....))).	2254	2282	1	-30.8	1	1.58e-05	0.5	0.944064	0.71326	-3.79332	21	28	13	3UTR		0	0
hsa-miR-631	NM_016094	COMMD2	..(((((((((.((((((.((&))))))))))....))))))).	4	26	0.846154	-24.1	1	1.53e-06	0.364	-0.125307	-0.38874	-8.3038	17	22	10	5UTR		0	0
hsa-miR-631	NM_016094	COMMD2	..((((((((((((((((((.&))).)))..))))))))).............))).	2266	2301	1	-23.6	1	0.00071011	0.529	0.995608	0.638934	-4.957	18	35	9	3UTR		0	0
hsa-miR-631	NM_016094	COMMD2	...(((((((((((((((((.&)))))))).................))))).))).).	778	815	0.846154	-21.1	1	2.52e-05	0.5	0.330888	0.195951	-6.51454	17	37	8	3UTR		0	0
hsa-miR-632	NM_016094	COMMD2	((.((.(((((((((((((&)))))......)))))))).)).)).	965	991	0.846154	-24.5	1	6.04e-07	0.426	0.305242	0.216567	-7.39607	17	26	8	3UTR		0	0
hsa-miR-632	NM_016094	COMMD2	((((((((..((.(((((.&))))).)).....)))))))).	2255	2277	1	-21.3	1	0.000557863	0.515	0.545049	0.684312	-7.5256	15	22	8	3UTR		0	0
hsa-miR-642a-3p	NM_016094	COMMD2	.(((((((...((((..(((((&)))))..))))....))))))).	2021	2044	1	-20.3	1	0.00177969	0.559	0.872529	0.28608	-9.15004	16	23	7	3UTR		0	1
hsa-miR-642a-3p	NM_016094	COMMD2	((.(((....(((((((((...&)))))))))..))))).	1150	1167	0.846154	-16.4	1	0.00255181	0.618	-0.125841	0.330263	-11.6513	14	17	9	3UTR		0	1
hsa-miR-645	NM_016094	COMMD2	...((((((((((((((((&))).))))))))))))).	637	655	1	-20.6	1	0.0575066	0.662	0.395332	0.209889	-6.51454	16	18	13	CDS		0	0
hsa-miR-645	NM_016094	COMMD2	((((((((((...(((...&)))..)))))))))).	1047	1063	1	-20.6	1	3.19e-06	0.5	0.298403	-0.0520561	-11.3983	13	16	10	3UTR		0	0
hsa-miR-645	NM_016094	COMMD2	....((((((..((((((.&))).)))..)))))).	540	556	0.846154	-19.5	1	0.0216458	0.5	0.186646	0.284302	-15.7181	12	16	6	CDS		0	0
hsa-miR-646	NM_016094	COMMD2	..((.((((((.(((((((&)))))).).)).)))))).	92	111	0.923077	-21.5	1	0.000260658	0.382	0.48255	0.0155294	-12.4228	15	19	6	CDS		0	0
hsa-miR-646	NM_016094	COMMD2	.(((((((((((((((((.&))))))))))))...))))).	2940	2961	1	-21.1	1	0.00212992	0.618	0.211347	0.429151	-3.79332	17	21	12	3UTR		0	0
hsa-miR-646	NM_016094	COMMD2	..((.(((((.(((.(((.&))).))).))))))).	146	162	0.846154	-19.5	1	0.0155069	0.426	0.288189	0.177681	-12.6363	13	16	7	CDS		0	0
hsa-miR-647	NM_016094	COMMD2	((.(((((((((((((.((((&.))))..))).)))))))))).)).	780	817	1	-24.4	1	1.92e-07	0.471	0.157755	0.0585165	-5.49511	19	25	10	3UTR		0	0
hsa-miR-647	NM_016094	COMMD2	(((((((((((((((((((..&)))))))).))..))))...............))))).	1009	1047	0.846154	-21.6	1	0.00153591	0.412	-0.0773649	0.108493	-3.93757	19	38	8	3UTR		0	0
hsa-miR-650	NM_016094	COMMD2	....(((.((((((((((((.&))))))))............................)))).))).	145	190	0.923077	-23.1	1	0.00209351	0.471	0.301516	0.174349	-11.8602	15	45	8	CDS		0	0
hsa-miR-650	NM_016094	COMMD2	((((((((((((((((((...&)))))))).))).)))).))).	2763	2785	1	-22.8	1	0.0164784	0.559	-0.00191343	-0.12629	-3.93757	18	22	8	3UTR		0	0
hsa-miR-662	NM_016094	COMMD2	((.(((.((((.((((((...&.)))))).)))).))).)).	1045	1076	1	-22.1	1	0.000242954	0.603	0.426675	0.0572673	-10.3856	15	20	6	3UTR		0	0
hsa-miR-654-5p	NM_016094	COMMD2	.((((((((.((((........&)))).)))))))).	2794	2808	1	-19.4	1	0.000174027	0.603	0.0155669	-0.0699695	-6.00433	12	14	8	3UTR		0	0
hsa-miR-654-5p	NM_016094	COMMD2	(((((((.((((((((......&.))))))).....).)))).))).	527	557	0.923077	-18.5	1	0.0286466	0.5	-0.268834	0.26431	-6.25121	15	24	7	CDS		0	0
hsa-miR-656-5p	NM_016094	COMMD2	.((((((((((((.(((....&))).)))))))))))).	1835	1852	1	-19.3	1	0.00669248	0.647	0.140818	0.1875	-4.65016	15	17	12	3UTR		0	0
hsa-miR-656-5p	NM_016094	COMMD2	.(((((((((((.((((((..&)))))).))))).))....)))).	1466	1490	1	-19.7	1	0.00755559	0.706	0.280911	0.249051	-5.08246	17	24	6	3UTR		0	0
hsa-miR-660-3p	NM_016094	COMMD2	.(((((((.((((..(((((.&.)))))..)).)).))))))).	954	984	1	-23.3	1	4.84e-05	0.426	0.51116	0.238432	-6.442	16	22	7	3UTR	MIRT624298	0	0
hsa-miR-758-5p	NM_016094	COMMD2	...((((((((.((.(((((..&)))).....).)).)))))))).	1934	1957	0.974359	-20.6	1	1.77e-07	0.5	0.00520525	0.209406	-10.5968	15	23	8	3UTR		0	0
hsa-miR-671-5p	NM_016094	COMMD2	..(((((.((((((((((.....&.)))))))))).))))).	3406	3447	1	-24.9	1	0.0113568	0.676	2.85862	3.46546	-7.27064	15	18	10	3UTR		0	0
hsa-miR-671-5p	NM_016094	COMMD2	((((((.(((((.(..(((((((&)))))))....)))))))))))).	2962	2986	0.938462	-24.1	1	0.000375882	0.574	0.641362	0.240714	-7.73889	19	24	12	3UTR		0	0
hsa-miR-671-5p	NM_016094	COMMD2	....((((((.(((.((((((..&)))))).))).)).)))).	967	986	0.846154	-23.1	1	1.79e-06	0.412	0.518299	0.214068	-13.1068	15	19	6	3UTR		0	0
hsa-miR-550a-3-5p	NM_016094	COMMD2	.((((((((((((.(((...&.))).))))).))))))).	2242	2277	1	-23.1	1	0.000557863	0.515	0.491485	0.694483	-4.65016	15	19	7	3UTR		0	0
hsa-miR-550a-3-5p	NM_016094	COMMD2	((((((((((......(((.&)))......)))))))))).	1920	1940	0.923077	-18.3	1	0.00072323	0.515	0.543483	0.135862	-13.2236	13	20	10	3UTR		0	0
hsa-miR-767-3p	NM_016094	COMMD2	.((((((..(((((.(((((((.&))))))))))...))...)))))).	2749	2774	1	-23.2	1	8.19e-06	0.515	-0.13786	-0.0684306	-7.8988	18	25	10	3UTR		0	0
hsa-miR-320b	NM_016094	COMMD2	.(((.((((((((((((((((.&)))))))))......))))))).))).	2956	2983	1	-24.6	1	0.000589741	0.559	0.489442	0.211347	-7.91236	19	27	9	3UTR		0	0
hsa-miR-320b	NM_016094	COMMD2	....((((((.(((...((((.&))))..))).)))))).	819	836	0.846154	-20.1	1	1.81e-06	0.426	-0.414593	0.322766	-13.3398	13	17	6	3UTR		0	0
hsa-miR-320b	NM_016094	COMMD2	...(.((((((((.(((.(((.&))).))))))))))).).	1046	1064	0.820513	-19.6	1	7.99e-06	0.515	0.293406	-0.0782937	-11.4904	15	18	11	3UTR		0	0
hsa-miR-1296-5p	NM_016094	COMMD2	.(((((((.(((..(((((((.&)))))))....)))..)).))))).	2245	2270	1	-22.7	1	0.00134796	0.5	0.0499119	0.739079	-6.99569	17	25	7	3UTR		0	0
hsa-miR-1296-5p	NM_016094	COMMD2	((..(((((((.((((((((((&))))))))))....))).).)))..)).	1010	1038	0.846154	-21.7	1	4.31e-05	0.412	0.333387	0.141602	-11.8739	19	28	10	3UTR		0	0
hsa-miR-1468-5p	NM_016094	COMMD2	.((((((.(((((((((.(((&.)))))))))))).)))))).	2209	2232	1	-20.4	1	0.0258976	0.574	0.394657	0.43708	-6.10696	18	21	12	3UTR		0	0
hsa-miR-1468-5p	NM_016094	COMMD2	((((((((((((((((((((.&))).)))))))))))))..........)))).	844	876	1	-19.7	1	0.00479412	0.485	0.399	0.189704	-3.93757	20	32	13	3UTR		0	0
hsa-miR-1323	NM_016094	COMMD2	......(((((((((((...((&.))...)))))))).))).	3401	3441	1	-19.1	0	0.00601458	0.632	3.13503	3.36369	-15.5666	13	19	8	3UTR		0	0
hsa-miR-762	NM_016094	COMMD2	((((((.(((((((((((((..&))))))))....)))..)).)))).)).	2259	2287	0.846154	-28.3	1	1.85e-05	0.485	1.02971	0.687442	-5.48126	19	28	8	3UTR		0	0
hsa-miR-762	NM_016094	COMMD2	((((((((((((((.(((.(((&))).))).)..)))))....)))))...))).	801	833	1	-27.4	1	0.000392553	0.426	-0.0640337	0.153471	-4.67302	20	32	5	3UTR		0	0
hsa-miR-762	NM_016094	COMMD2	(((((.((((((((((((....&))..).)))))))..)).))))).	74	98	0.846154	-26.5	1	2.37e-05	0.382	0.0634496	0.10438	-5.83853	17	24	7	CDS		0	0
hsa-miR-1298-5p	NM_016094	COMMD2	(((((.((((.((((((((((.&))))))))))...........................))))..))))).	2272	2321	1	-23.1	1	0.0226698	0.647	0.274344	0.829053	-8.66331	19	49	10	3UTR		0	0
hsa-miR-1298-5p	NM_016094	COMMD2	(((((((((.((((((((((..&)))))))))).......................))))))))).	351	394	0.923077	-20.9	1	0.000188883	0.574	0.457005	-0.0433341	-5.18008	19	43	10	CDS		0	0
hsa-miR-675-5p	NM_016094	COMMD2	..(((..(((((((.(((((((.&))))))))))))))..))).	1167	1187	1	-23.9	1	0.00042155	0.647	0.882412	0.450207	-9.1371	17	20	14	3UTR		0	0
hsa-miR-675-5p	NM_016094	COMMD2	(((.((((.(((((((....(((&.)))..))))))))))).))).	47	99	0.846154	-21.7	1	7.17e-05	0.382	-0.0989447	0.0888308	-8.02599	17	22	11	CDS		0	0
hsa-miR-891a-3p	NM_016094	COMMD2	.((((((((((((((.((((..&))))...))).))))))))))).	3155	3178	1	-20.2	1	2.59e-05	0.603	0.875365	3.25694	-4.02637	18	23	11	3UTR		0	0
hsa-miR-891a-3p	NM_016094	COMMD2	((.(((((((..((((((((((&)))))))))).))))))).)).	3415	3437	0.923077	-21	1	0.00847608	0.632	4.65778	3.46923	-11.6667	19	22	10	3UTR		0	0
hsa-miR-892b	NM_016094	COMMD2	..(((.(((((((((((((((.&))))))))))))..))).))).	971	993	1	-25.7	1	3.24e-06	0.441	0.286056	0.223439	-6.85796	18	22	12	3UTR		0	0
hsa-miR-892b	NM_016094	COMMD2	((((((((((((.((((((...&.)))))).)))))....))))))).	2189	2230	0.846154	-24.7	1	0.00486583	0.574	0.337717	0.369012	-5.22671	18	25	7	3UTR		0	0
hsa-miR-892b	NM_016094	COMMD2	((((((((..((((..((((((&))))))...))))..)))))).)).	1221	1246	0.923077	-21.3	1	0.000317004	0.662	-0.109182	0.268417	-7.20497	18	25	6	3UTR		0	0
hsa-miR-744-5p	NM_016094	COMMD2	(((((((((((((.((((....&.)))))))..))).))))))).	2222	2272	1	-22	1	0.000396744	0.515	0.646758	0.567738	-4.79441	17	22	7	3UTR		0	0
hsa-miR-744-3p	NM_016094	COMMD2	..((((((((((..........&)))))))))).	2373	2384	1	-17	1	0.00102752	0.735	0.499671	0.76568	-8.07147	10	11	10	3UTR		0	0
hsa-miR-885-5p	NM_016094	COMMD2	(((((((..(((((((((....&))))))..)))..))))))).	2211	2232	1	-21.9	1	0.0258976	0.574	0.232807	0.425344	-7.3076	16	21	7	3UTR		0	0
hsa-miR-885-3p	NM_016094	COMMD2	((((...(((((((((((((((&.))).)))))))))))).)))).	1026	1060	1	-27.7	1	5.3e-06	0.485	-0.237593	0.0772577	-11.5013	19	23	12	3UTR		0	0
hsa-miR-885-3p	NM_016094	COMMD2	.((.(((((((((...(((...&)))..))))))))))).	549	566	1	-23.1	1	0.0063149	0.485	-0.654612	0.315399	-8.65069	14	17	11	CDS		0	0
hsa-miR-665	NM_016094	COMMD2	...(((((((((((((....&))))))))))))).	2685	2699	1	-25.3	1	0.0946804	0.632	-0.182567	-0.433712	-6.51454	13	14	13	3UTR		0	0
hsa-miR-665	NM_016094	COMMD2	.(((((((((((((((((((&))).))))....................))))...........)))))))).	840	892	0.846154	-22.7	1	0.00111456	0.529	0.297815	0.300902	-3.79332	19	52	8	3UTR		0	0
hsa-miR-760	NM_016094	COMMD2	.(((((.(((((((((((((&))))))))))).)).))))).	2263	2284	1	-28.1	1	3.34e-06	0.471	0.859119	0.653017	-5.33701	18	21	11	3UTR		0	0
hsa-miR-934	NM_016094	COMMD2	((((((((.((((((((.....&))))))))))).))))).	3472	3490	1	-19.8	1	0.00517474	0.647	3.59989	3.45021	-4.99396	16	18	11	3UTR		0	0
hsa-miR-936	NM_016094	COMMD2	(((((.((((((((........&)))))))).))))).	2692	2707	1	-19	1	0.114041	0.603	-0.229511	-0.42667	-6.80703	13	15	8	3UTR		0	0
hsa-miR-936	NM_016094	COMMD2	...(.(((((((((((((((((&))))))).)))).)))))).).	2721	2743	0.846154	-18.9	1	0.0107038	0.544	-0.287983	-0.0595846	-10.6336	18	22	7	3UTR		0	0
hsa-miR-937-5p	NM_016094	COMMD2	(.(((.((((((..((((((&)))))))))))))))).	549	566	0.846154	-25.1	1	0.0063149	0.485	0.399252	0.276527	-9.14818	16	17	16	CDS		0	0
hsa-miR-937-5p	NM_016094	COMMD2	..((((((((((((((((((&)))))....))))....))))))))).	2964	2991	1	-22.5	1	0.00088407	0.603	0.529488	0.227254	-4.957	18	27	9	3UTR		0	0
hsa-miR-937-5p	NM_016094	COMMD2	((.(.(((((.(((((.((.&.))))))).))))).).)).	1042	1067	1	-22.5	1	0.000636442	0.529	0.428341	0.0628896	-12.4389	15	20	7	3UTR		0	0
hsa-miR-939-5p	NM_016094	COMMD2	(((((((((((((((((.((((((&)))))).))))))))).))))).))).	1202	1229	1	-25.4	1	0.000815484	0.632	0.618252	0.1997	-3.93757	23	27	9	3UTR		0	0
hsa-miR-939-5p	NM_016094	COMMD2	.(((..(((.((((.(((.(((..&))).)))))..)).)))..))).	2265	2288	0.846154	-24.4	1	0.000189468	0.485	0.15125	0.78211	-11.7913	16	23	5	3UTR		0	0
hsa-miR-942-5p	NM_016094	COMMD2	..(((((((((((((((.(.((&.)).).))))))))))).)))).	951	998	0.923077	-20.1	1	1.65e-05	0.412	0.330888	0.192828	-4.957	18	23	11	3UTR		0	1
hsa-miR-942-5p	NM_016094	COMMD2	((((((((.(.((((((.....&))))))...).)))))))).	1978	1998	1	-19.3	1	0.0336817	0.529	0.0599711	0.123344	-7.81874	15	20	8	3UTR		0	1
hsa-miR-1180-3p	NM_016094	COMMD2	((((((((((((.(.(((.(..&.).))).).)))))))))))).	2741	2771	1	-22.5	1	3.09e-06	0.529	-0.102443	-0.0572586	-5.96215	17	22	12	3UTR		0	0
hsa-miR-1182	NM_016094	COMMD2	..(((((...(((((((.(((((&)))))...))))))).....))))).	2951	2977	1	-26.2	1	0.000996587	0.559	0.263787	0.229701	-9.56953	17	26	7	3UTR		0	0
hsa-miR-1182	NM_016094	COMMD2	...(((.((((((((((((((((&)))))))))).....)))))).))).	3093	3119	1	-23.2	1	0.230737	0.662	3.00936	3.11867	-8.05823	19	26	10	3UTR		0	0
hsa-miR-1182	NM_016094	COMMD2	(((((.(((..((((((((((((&))))))))))))..))).).)))).	3190	3215	1	-22.8	1	0.00566418	0.662	3.923	3.10704	-9.90581	20	25	12	3UTR		0	0
hsa-miR-1182	NM_016094	COMMD2	..(((..((.(.(((((((((..&))))))))).).))..))).	2859	2879	0.923077	-22.3	1	0.000201735	0.676	-0.0578504	0.262738	-12.991	15	20	9	3UTR		0	0
hsa-miR-1184	NM_016094	COMMD2	(((((((.(((.((((((.....&))))))))).))))))).	2256	2274	1	-21.7	1	3.46e-05	0.515	1.19443	0.63111	-9.59801	16	18	9	3UTR		0	0
hsa-miR-1226-3p	NM_016094	COMMD2	....((((((((.((((((((.&))))))))........................)))).)))).	1899	1941	0.846154	-21.3	1	0.000529999	0.529	0.294685	0.0998728	-10.8357	16	42	8	3UTR		0	0
hsa-miR-1226-3p	NM_016094	COMMD2	((((.((((...((((((((..&)))))))))))).)))).	2213	2231	1	-20.5	1	0.00487599	0.574	0.482458	0.464463	-15.4707	16	18	12	3UTR		0	0
hsa-miR-1227-5p	NM_016094	COMMD2	..(((((((((((((..&))).)))).)))))).	2681	2697	0.923077	-21.7	1	0.0896972	0.632	-0.145013	-0.439971	-5.19005	13	16	6	3UTR		0	0
hsa-miR-1227-5p	NM_016094	COMMD2	.(((((..(((((((((&))))))).))..))))).	2619	2637	1	-19.7	1	0.0609515	0.618	-0.483001	-0.376598	-7.65065	14	18	7	3UTR		0	0
hsa-miR-1229-3p	NM_016094	COMMD2	.(((((((((((((((((((...&.)))))))........)))))).).))))).	983	1038	1	-27	1	4.31e-05	0.412	-0.0176542	0.129733	-3.79332	19	31	7	3UTR		0	0
hsa-miR-1229-3p	NM_016094	COMMD2	.((((((((((..(((((((.((&)).)))))))....)))))........))))).	836	869	0.923077	-22.6	1	0.0101398	0.456	0.412793	0.169089	-8.42926	19	33	7	3UTR		0	0
hsa-miR-1233-3p	NM_016094	COMMD2	((((((((((...(((((..&)).))).)))).)))))).	801	820	0.846154	-22.8	1	3.43e-07	0.456	-0.117763	0.160968	-11.3983	15	19	6	3UTR		0	0
hsa-miR-1233-3p	NM_016094	COMMD2	((((((((.(((.(((....&))).)))....)))))))).	2008	2028	1	-21.4	1	0.00118882	0.574	0.232095	0.322069	-6.28309	14	20	8	3UTR		0	0
hsa-miR-1234-3p	NM_016094	COMMD2	(((((..((((((((.(.((((&))))...).).)))))))))))).	99	123	0.923077	-25.6	1	3.47e-06	0.382	0.332614	0.208779	-7.61527	18	24	12	CDS		0	0
hsa-miR-1234-3p	NM_016094	COMMD2	((((((((.(((((((((....&)))).)))))))..............................)))))).	939	988	0.923077	-22.7	1	1.08e-06	0.426	-0.0314409	0.182833	-4.99396	17	49	7	3UTR		0	0
hsa-miR-1234-3p	NM_016094	COMMD2	((..(((((((.((((((....&))))))..........))))))).)).	850	877	1	-22.1	1	0.00362254	0.471	-0.0100227	0.142851	-11.8739	15	27	7	3UTR		0	0
hsa-miR-1202	NM_016094	COMMD2	(((((((((...(((((((..&)))))))....))))))))).	3057	3078	1	-20.5	1	0.000919365	0.632	2.69394	1.84733	-11.3517	16	21	9	3UTR		0	0
hsa-miR-1285-5p	NM_016094	COMMD2	(((((((((((((((((((((&))))))))))))))))))).)).	1056	1079	1	-33.5	1	0.000238074	0.618	0.0866851	-0.00520308	-3.93757	21	23	19	3UTR		0	0
hsa-miR-1286	NM_016094	COMMD2	(((((((((((....((((..&)))).....))))))).)))).	2250	2272	0.846154	-20.9	1	0.000396744	0.515	1.42914	0.640499	-10.1658	15	22	7	3UTR		0	0
hsa-miR-1286	NM_016094	COMMD2	.((..(((.((((((((((((&))))))))))))...)).)..)).	2797	2821	1	-20.2	1	0.0174326	0.647	0.0645117	-0.0614333	-12.0008	17	24	12	3UTR		0	0
hsa-miR-1286	NM_016094	COMMD2	....(((((((((((((((((&)))))))).)))......)).)))).	2019	2045	0.846154	-19.1	1	0.0015282	0.574	0.556001	0.333805	-9.54656	17	26	8	3UTR		0	0
hsa-miR-1286	NM_016094	COMMD2	(((((((..(((.((.((((.&))))))..))).))))))).	2278	2298	0.846154	-18.7	1	0.000475814	0.515	1.80245	0.75238	-8.82978	16	20	7	3UTR		0	0
hsa-miR-1289	NM_016094	COMMD2	((..((((((((.(((((((((.&))))))))).......................)))))))).)).	1731	1775	0.846154	-20.1	1	0.00235956	0.765	0.166718	0.00898044	-9.81627	19	44	9	3UTR		0	0
hsa-miR-1289	NM_016094	COMMD2	.((((((.(((((((((......&.))))))))).)))))).	2969	2992	1	-19.8	1	0.000365663	0.603	0.986308	0.191769	-6.10696	15	18	9	3UTR		0	0
hsa-miR-1293	NM_016094	COMMD2	.((((((((((((..(((((..&)))))..)))))))))))).	2268	2288	1	-25.7	1	0.000189468	0.485	0.333805	0.78524	-5.38561	17	20	12	3UTR		0	0
hsa-miR-1293	NM_016094	COMMD2	(((((.(((((((((.......&))))))).)).))))).	2961	2978	1	-22.3	1	0.000788556	0.559	0.529488	0.223583	-6.07158	14	17	7	3UTR		0	0
hsa-miR-1293	NM_016094	COMMD2	.((((((.((((.(.(((((((&))..)))))))))))))))).	539	560	1	-22.6	1	0.0142927	0.5	0.0413823	0.311512	-8.13154	18	21	16	CDS		0	0
hsa-miR-1295a	NM_016094	COMMD2	....((((((.((((((.(((&))).)))))).)).)))).	932	951	0.923077	-20.5	1	7.84e-06	0.574	0.193453	0.17846	-12.3713	15	19	6	3UTR		0	0
hsa-miR-1295a	NM_016094	COMMD2	.((((((.((((((((((.((&)).)))))).)))).)))))).	2784	2806	1	-20.3	1	0.000155222	0.588	0.289213	-0.0928933	-6.10696	18	22	6	3UTR		0	0
hsa-miR-1303	NM_016094	COMMD2	....((((.(((((((((((((&))))))))))))).)))).	1066	1085	0.953846	-26.3	1	0.00111199	0.662	0.31455	0.0966238	-10.603	17	19	13	3UTR	MIRT568000	0	1
hsa-miR-1303	NM_016094	COMMD2	..((((((.(((((.(((((..&))))).))))).)))))).	898	917	0.846154	-20.6	1	0.191183	0.588	-0.0564292	0.239056	-6.74884	16	19	6	3UTR	MIRT568000	0	1
hsa-miR-1304-3p	NM_016094	COMMD2	.((((((((((((((..(((((&.)).))).)))))))))))))).	991	1032	1	-30.2	1	5.41e-07	0.426	-0.113545	0.10537	-4.02637	19	23	14	3UTR		0	0
hsa-miR-1249-3p	NM_016094	COMMD2	..((((((..(((((((((...&))))))).))....)))))).	2004	2025	1	-21.1	1	0.00809628	0.588	0.0990905	0.152292	-7.2559	15	21	7	3UTR		0	0
hsa-miR-1255a	NM_016094	COMMD2	.((((((((((((((((......&.)))))))))))))))).	3541	3566	1	-17.6	1	0.110406	0.691	2.71994	2.72146	-3.79332	16	18	16	3UTR		0	0
hsa-miR-1258	NM_016094	COMMD2	..(((((((.(((((.((((.&)))).))))).))))))).	2041	2060	1	-22.6	1	0.00575515	0.588	0.675817	0.334587	-6.43256	16	19	7	3UTR		0	0
hsa-miR-1275	NM_016094	COMMD2	((((((((((((((...&))))))))))...................)))).	2829	2863	1	-21.3	1	0.0962453	0.603	0.0222411	0.205228	-4.90607	14	34	10	3UTR		0	0
hsa-miR-1275	NM_016094	COMMD2	(((((((.((((((...&))))))))))))).	2690	2704	0.846154	-19	1	0.125604	0.632	0.0409704	-0.391463	-7.21971	13	14	13	3UTR		0	0
hsa-miR-1288-3p	NM_016094	COMMD2	.....(((((.((((((((((&))))).)))))))))).	3257	3274	0.923077	-18.1	1	0.000827266	0.603	4.11502	3.17768	-16.4904	15	17	10	3UTR		0	0
hsa-miR-1288-3p	NM_016094	COMMD2	..(((((((....((((((((&))))))))))))))).	2939	2955	1	-18	1	0.00733058	0.632	0.0155674	0.481767	-13.6602	15	16	15	3UTR		0	0
hsa-miR-1255b-5p	NM_016094	COMMD2	.((((((((((((((((.((((&.)))).)))))))))))))))).	3541	3566	0.961538	-22.5	1	0.110406	0.691	3.55813	2.48284	-3.79332	20	23	16	3UTR		0	0
hsa-miR-1255b-5p	NM_016094	COMMD2	.((((((((((((((((.((..&.))))))))))))))).....))).	2817	2861	0.820513	-18.6	1	0.125934	0.603	0.0213936	-0.0138001	-3.79332	18	25	15	3UTR		0	0
hsa-miR-1255b-2-3p	NM_016094	COMMD2	.....((((((((.((((((..&)))))).)))))))).	1809	1825	1	-19.9	1	0.0286992	0.706	0.138209	0.322069	-14.5224	14	16	8	3UTR		0	0
hsa-miR-664a-5p	NM_016094	COMMD2	.((((((((....((((..((((.&)))).))))....)))))))).	1221	1243	1	-18.7	1	0.000693684	0.662	-0.0814174	0.278413	-12.4965	16	22	8	3UTR		0	0
hsa-miR-664a-5p	NM_016094	COMMD2	..(((((.((((...(((.(((((&))))))))...))))))))).	954	975	0.923077	-18.3	1	0.00562242	0.412	0.588268	0.245928	-10.1521	17	21	9	3UTR		0	0
hsa-miR-513b-5p	NM_016094	COMMD2	((((((((((.(((........&))).)))))))))).	2859	2874	1	-17.6	1	1.88e-06	0.662	-0.322153	0.282317	-7.73085	13	15	10	3UTR		0	0
hsa-miR-513c-3p	NM_016094	COMMD2	....((((((((((((.......&)))))))))))).	2004	2017	1	-15.8	1	0.0585963	0.559	0.140817	0.179675	-9.54656	12	13	12	3UTR		0	0
hsa-miR-1197	NM_016094	COMMD2	..(((((((((((........&))))))))))).	2033	2045	1	-17.7	1	0.0015282	0.574	0.77336	0.279038	-6.78234	11	12	11	3UTR		0	0
hsa-miR-1197	NM_016094	COMMD2	......(((((((((.(((((&)))))..))))))))).	1815	1832	0.846154	-18	0	0.00678697	0.647	0.0469322	0.239919	-15.7996	14	17	9	3UTR		0	0
hsa-miR-1471	NM_016094	COMMD2	((((((.(.(((..((((((((&)))))).))....)))).)))))).	833	858	1	-24.3	1	1.45e-05	0.456	-0.0703117	0.288408	-8.68362	18	25	6	3UTR		0	0
hsa-miR-1539	NM_016094	COMMD2	.((((((.(.((((((((((.&)))))))))).).).........))))).	2271	2300	1	-24.5	1	0.000646798	0.515	0.418303	0.780545	-7.34947	17	29	10	3UTR		0	0
hsa-miR-1539	NM_016094	COMMD2	.(((.(((.((((((......&)))))).))).))).	1007	1022	0.923077	-23	1	3.51e-05	0.426	-0.148052	0.0566424	-9.2018	12	15	6	3UTR		0	0
hsa-miR-1539	NM_016094	COMMD2	.(((..((.((((((((((..&))).))))))).))..))).	833	853	0.846154	-22.7	1	2.32e-06	0.456	-0.0723309	0.277788	-10.8697	15	20	7	3UTR		0	0
hsa-miR-1909-3p	NM_016094	COMMD2	.((((((((((((((.((....&)).)))))))))..))))).	75	95	1	-29.1	1	2.56e-05	0.397	-0.00612795	0.0982713	-4.02637	16	20	9	CDS		0	0
hsa-miR-1909-3p	NM_016094	COMMD2	.((((((((((((((...((((&)))))))))...))))))))).	2249	2271	1	-27.7	1	0.000629237	0.5	1.25702	0.670229	-4.02637	18	22	9	3UTR		0	0
hsa-miR-1910-5p	NM_016094	COMMD2	(((((((((((((((((((((&))))...))))))))...........))))).............)))).	843	892	0.923077	-24	1	0.00111456	0.529	0.28924	0.276538	-3.93757	21	49	8	3UTR		0	0
hsa-miR-1910-5p	NM_016094	COMMD2	.(((((((((((((.((((((&)))))))))).)))).)).))).	1012	1035	1	-23.1	1	1.71e-06	0.412	0.0685122	0.137229	-4.52877	19	23	10	3UTR		0	0
hsa-miR-1914-5p	NM_016094	COMMD2	(((((((((((((...((((((&.))))))....))))))))))).)).	780	816	1	-28.5	1	7.91e-07	0.485	0.725344	0.114115	-5.76291	19	26	11	3UTR		0	0
hsa-miR-1914-5p	NM_016094	COMMD2	.((((.((((((((((((((..&)))))))))......)).))))))).	848	874	1	-25	1	0.00716199	0.471	0.506399	0.170339	-5.69428	18	26	9	3UTR		0	0
hsa-miR-1914-3p	NM_016094	COMMD2	(.(((((..(((((..((((..&)))))))))...))))).).	2863	2883	1	-22.3	1	0.000450881	0.676	-0.312364	0.303118	-9.43977	15	20	9	3UTR		0	0
hsa-miR-1914-3p	NM_016094	COMMD2	((((((..(((((.((.((...&.)).)))))))..........................)))))).	828	889	0.923077	-21.3	1	0.000616044	0.5	-0.0314412	0.15597	-8.65174	15	44	7	3UTR		0	0
hsa-miR-1914-3p	NM_016094	COMMD2	((((.(((((((((((.((...&)).))))))).))).).).))).	936	959	0.846154	-20.9	1	0.000136116	0.529	0.133866	0.181583	-8.05661	17	23	7	3UTR		0	0
hsa-miR-1915-5p	NM_016094	COMMD2	..(((((.(((.(((((((((.&))))))))).))).))))).	1055	1075	1	-23.1	1	0.000289642	0.603	-0.0592057	-0.0633008	-10.6174	17	20	9	3UTR		0	0
hsa-miR-2115-5p	NM_016094	COMMD2	(((((((..((((.((((((((&))))))))))))...........))))))).	955	986	0.846154	-22.2	1	1.79e-06	0.412	0.487065	0.235308	-8.16444	19	31	12	3UTR		0	0
hsa-miR-2115-5p	NM_016094	COMMD2	.(((((((..((((((..(((.&))).)).))))))))))).	2753	2772	1	-19.5	1	3.04e-06	0.515	-0.0158977	-0.181876	-6.09222	16	19	11	3UTR		0	0
hsa-miR-2278	NM_016094	COMMD2	((((((((((....((((((..&)))))).)))))))))).	2946	2964	1	-20.8	1	0.0112785	0.618	0.284763	0.336156	-12.2551	16	18	10	3UTR		0	0
hsa-miR-2278	NM_016094	COMMD2	(((((((((((((((((((...&))))))))))).))............))).))).	944	978	0.923077	-21.1	1	0.00103773	0.426	0.336567	0.150973	-3.93757	19	34	11	3UTR		0	0
hsa-miR-2278	NM_016094	COMMD2	(.((((((.(((.((((.(((.&)))...))))))).))))))).	544	566	1	-20.8	1	0.0063149	0.485	-0.385593	0.320397	-7.44677	17	22	7	CDS		0	0
hsa-miR-2681-5p	NM_016094	COMMD2	(((((((((...(((((((...&)))))))......))))))))).	884	907	0.923077	-19.8	1	0.0034041	0.632	-0.10363	0.33526	-11.3517	16	23	9	3UTR		0	0
hsa-miR-2681-5p	NM_016094	COMMD2	......(((.((((.(((((((&))))))))))).))).	3471	3487	1	-18.7	0	0.00385812	0.632	4.76116	3.49265	-17.5445	14	16	11	3UTR		0	0
hsa-miR-2861	NM_016094	COMMD2	((((...((((((((((((&))))))))))))....)))).	2615	2636	0.846154	-23.6	1	0.120589	0.603	-0.312963	-0.411023	-11.5013	16	21	12	3UTR		0	0
hsa-miR-2861	NM_016094	COMMD2	((((.(((((.((((((.(&).)))))))))))...)))).	812	833	1	-22.6	1	0.000392553	0.426	0.410017	0.230935	-10.8814	16	21	11	3UTR		0	0
hsa-miR-2861	NM_016094	COMMD2	...(((((((((((..(((&))).))))))))))).	10	26	0.923077	-21.9	1	1.53e-06	0.364	-0.0308652	-0.133295	-7.48304	14	16	11	5UTR		0	0
hsa-miR-3117-3p	NM_016094	COMMD2	..((((((((((((((.((((&))).).))))).))))))))).	3509	3531	0.923077	-19.7	1	0.000684491	0.691	2.95957	2.90855	-4.957	18	22	9	3UTR		0	0
hsa-miR-3117-3p	NM_016094	COMMD2	...((.((((((((((.((..&)))))))))))).)).	3607	3623	1	-19.2	1	0.000352981	0.647	2.33937	1.81078	-8.4155	14	16	12	3UTR		0	0
hsa-miR-3120-5p	NM_016094	COMMD2	(((((((..((((.(((....&.))).))))..))))))).	946	994	1	-24.8	1	5.31e-06	0.441	0.311255	0.165341	-8.16444	14	19	7	3UTR		0	0
hsa-miR-3120-5p	NM_016094	COMMD2	...((((((((((((((((((&)))))))).................))))).))))).	440	477	1	-22.1	1	0.0060649	0.574	0.422699	0.189898	-6.51454	18	37	8	CDS		0	0
hsa-miR-3127-3p	NM_016094	COMMD2	(((((((((((.(((((.((((&.)))).)))))...)))))))..............)))).	967	1014	0.948718	-27	1	0.00316096	0.426	0.0105393	0.166591	-7.28438	20	40	7	3UTR		0	0
hsa-miR-3127-3p	NM_016094	COMMD2	...((((((((..(((((((((&)))))).))))))))))).	218	237	0.923077	-24.2	1	2.63e-05	0.544	0.345942	0.071616	-11.1505	17	19	11	CDS		0	0
hsa-miR-3127-3p	NM_016094	COMMD2	....(((((((((.(((.((((&))))..))).))))))))).	2077	2097	1	-22.8	1	0.000549542	0.603	0.415521	0.324416	-10.4034	16	20	9	3UTR		0	0
hsa-miR-3129-5p	NM_016094	COMMD2	((.(((((.(((((.((((((.&)))))).))))).))))))).	2097	2118	0.961538	-18.1	1	0.018072	0.603	0.672837	0.325981	-7.28695	18	21	7	3UTR		0	0
hsa-miR-3130-5p	NM_016094	COMMD2	(((((((.((..(((((((..&.)))))))..)).))))))).	1019	1065	1	-24.1	1	0.000195224	0.515	-0.167091	0.129733	-12.4228	16	21	7	3UTR		0	0
hsa-miR-3139	NM_016094	COMMD2	((((((((...(((((((((((.&.))))))))))))))........))))).	2262	2296	1	-24.6	1	0.00477097	0.5	1.02372	0.619375	-9.06125	19	29	14	3UTR		0	0
hsa-miR-3142	NM_016094	COMMD2	..(((((((((...((((((..&.)))))).))))))))).	1795	1828	1	-23.1	1	0.0142641	0.676	0.102568	0.20393	-10.4498	15	18	9	3UTR		0	0
hsa-miR-548v	NM_016094	COMMD2	.((((((((((.....((((((&)))))))))))))))).	1159	1176	1	-20.6	1	0.000138338	0.647	0.728199	0.472071	-10.2546	16	17	16	3UTR		0	0
hsa-miR-548v	NM_016094	COMMD2	((((.((((..(((((((((((&))))))))))).................))))..)))).	224	263	0.807692	-17.9	1	9.43e-05	0.559	0.130681	0.196007	-12.1239	19	39	11	CDS		0	0
hsa-miR-3148	NM_016094	COMMD2	.(((...((((((((((.(((.&))).)))))))))).))).	813	832	0.974359	-20.2	1	0.000270254	0.426	-0.191365	0.344006	-11.357	16	19	10	3UTR		0	0
hsa-miR-3148	NM_016094	COMMD2	.(((.......((((((((((.&))))))))))........))).	947	969	0.846154	-17.9	1	0.00154304	0.456	0.628248	0.234683	-18.7943	13	22	10	3UTR		0	0
hsa-miR-3148	NM_016094	COMMD2	.........((((((.((((((&)))))))))))).	179	192	0.846154	-17.4	0	0.00231154	0.471	0.92495	0.263755	-20.7133	12	13	12	CDS		0	0
hsa-miR-3151-5p	NM_016094	COMMD2	((((((((.(((((((.....&.))))))))))))))).	1178	1228	1	-22.3	1	0.000756671	0.632	0.568275	0.335885	-4.99396	15	17	15	3UTR		0	0
hsa-miR-3151-5p	NM_016094	COMMD2	((((((((..(((((((((.(&).))))))))).................)))))................))).	2550	2603	0.846154	-22.1	1	0.0131001	0.588	0.450294	0.197671	-6.23647	18	53	9	3UTR		0	0
hsa-miR-3157-5p	NM_016094	COMMD2	.(((.(((((((((((((((..&.))))))))..))))))).))).	1016	1066	1	-30.8	1	0.000468615	0.529	0.0185358	0.140977	-7.91236	18	23	8	3UTR		0	0
hsa-miR-3157-3p	NM_016094	COMMD2	(((((.((((((..((((((((&.))))..)))).)))))).))))).	963	993	0.846154	-24.4	1	3.24e-06	0.441	0.353377	0.203448	-7.9845	19	25	6	3UTR		0	0
hsa-miR-3157-3p	NM_016094	COMMD2	((((((((((.(((((......&))))).)))))).)))).	795	813	1	-21.8	1	0.000154195	0.5	0.690944	0.137229	-6.76235	15	18	6	3UTR		0	0
hsa-miR-3157-3p	NM_016094	COMMD2	(((..((((...(((((((((.&)))))))))....))))....))).	341	366	0.923077	-20.7	1	9.18e-05	0.662	-0.0277237	-0.0366704	-18.5027	16	25	9	CDS		0	0
hsa-miR-3158-5p	NM_016094	COMMD2	((((((((((((..((((...&))))...)))))..))))))).	2278	2300	1	-22.2	1	0.000646798	0.515	1.29725	0.738297	-6.08354	16	22	7	3UTR		0	0
hsa-miR-3160-5p	NM_016094	COMMD2	((((((((.((((((((.((((&)))))))))))).)))))...))).	978	1003	0.923077	-24.9	1	0.000582111	0.397	-0.262582	0.147849	-4.99396	20	25	12	3UTR		0	0
hsa-miR-3160-5p	NM_016094	COMMD2	(((...((..(((((((((.((&)).)))))))))..))...))).	2757	2780	0.846154	-23.2	1	0.000307203	0.529	0.137929	-0.171564	-15.2885	16	23	9	3UTR		0	0
hsa-miR-3160-5p	NM_016094	COMMD2	(((....((((((((((((.(.&.).)))))))))))).))).	1016	1045	1	-22.9	0	0.0012121	0.397	-0.227182	0.0984976	-14.5333	16	20	12	3UTR		0	0
hsa-miR-3160-3p	NM_016094	COMMD2	((((((((((((..........&.))))))).))))).	1204	1225	1	-18.3	1	0.00100963	0.647	0.518299	0.17721	-7.05204	12	15	7	3UTR		0	0
hsa-miR-3162-5p	NM_016094	COMMD2	....(((((((..((.((((...&)))).))...))))))).	548	566	0.974359	-22.8	1	0.0063149	0.485	-0.25126	0.334835	-14.4155	13	18	7	CDS		0	0
hsa-miR-3162-5p	NM_016094	COMMD2	...(((((..(((((((((((..&))))..................)))))))..))))).	2556	2593	0.846154	-22	1	0.030528	0.544	0.0181543	0.264956	-8.81344	16	37	7	3UTR		0	0
hsa-miR-3162-5p	NM_016094	COMMD2	...((((((..(((((((.((((&)))).)))))))....)))))).	2856	2879	1	-21.7	1	0.000201735	0.676	-0.0438661	0.265186	-10.5818	17	23	7	3UTR		0	0
hsa-miR-3165	NM_016094	COMMD2	.(((((((((..(((.(((.((&)).))).))).))))))))).	941	962	1	-21.9	1	0.0100789	0.5	0.557171	0.246553	-10.198	17	21	9	3UTR		0	0
hsa-miR-3166	NM_016094	COMMD2	.(((((..(((((((((((((((&)))))))..........))))))))....))))).	2277	2312	1	-25.2	1	0.00252582	0.603	1.02418	0.769592	-7.65065	20	35	8	3UTR		0	0
hsa-miR-3166	NM_016094	COMMD2	....(((..(((((((((((((.&)))))..)))))))).........))).	843	871	0.884615	-21.7	1	0.0108755	0.456	0.401687	0.165341	-12.9166	16	28	8	3UTR		0	0
hsa-miR-3166	NM_016094	COMMD2	.((((.(((((.(((((((((((&)))))))))))...........................)))))....)))).	2219	2271	0.846154	-20.9	1	0.000629237	0.5	0.357988	0.462116	-9.04109	20	52	11	3UTR		0	0
hsa-miR-3169	NM_016094	COMMD2	(((((..((.((((((((((((&))))))).)))))))....))))).	2034	2059	0.846154	-20.8	1	0.000329318	0.574	0.467411	0.251655	-8.62473	19	25	7	3UTR		0	0
hsa-miR-3169	NM_016094	COMMD2	((((.(((.((((((((.....&))))))))))))))).	1943	1959	1	-17.5	1	3.63e-07	0.529	0.00520437	0.170287	-9.113	15	16	15	3UTR		0	0
hsa-miR-3170	NM_016094	COMMD2	.((((((((((((..((((((.&)))))).))))))))..)))).	2583	2605	1	-20.5	1	0.0303099	0.559	-0.0931517	-0.0573859	-5.38561	18	22	8	3UTR		0	0
hsa-miR-3173-3p	NM_016094	COMMD2	((((((((....(((((((...&)))))))...)))))))).	2682	2701	0.923077	-25.2	1	0.096026	0.618	-0.229511	-0.42667	-12.408	15	19	8	3UTR		0	0
hsa-miR-3173-3p	NM_016094	COMMD2	((((((((...(((((((((..&))))))))))))))))).	2772	2790	1	-20.5	1	0.0395693	0.544	0.0291627	-0.127272	-9.06125	17	18	17	3UTR		0	0
hsa-miR-3173-3p	NM_016094	COMMD2	....((((...((((.((((((&)))))).)))))))).	82	98	0.846154	-20.3	1	2.37e-05	0.382	0.132701	0.09605	-14.9033	14	16	8	CDS		0	0
hsa-miR-3175	NM_016094	COMMD2	...(((((((..((((((((..&.))))))))))))))).	2930	2967	1	-25.2	1	0.03898	0.603	0.590669	0.529488	-12.6861	15	17	15	3UTR		0	0
hsa-miR-3175	NM_016094	COMMD2	.((((.((((..(((((((((.&)))).))))))))).)))).	2616	2636	0.846154	-21	1	0.120589	0.603	-0.257675	-0.422758	-11.8659	17	20	9	3UTR		0	0
hsa-miR-3184-3p	NM_016094	COMMD2	..(((((((((((.(((((....&.)))))..))))))))))).	1032	1078	1	-23.7	1	0.000237401	0.603	-0.158654	0.0566425	-5.81384	16	20	11	3UTR		0	0
hsa-miR-3184-3p	NM_016094	COMMD2	..(((((((((((.(((((....&)))))..))))))))))).	1059	1078	1	-23.7	1	0.000237401	0.603	0.341111	0.0697615	-5.81384	16	19	11	3UTR		0	0
hsa-miR-3065-3p	NM_016094	COMMD2	..((((((((((...........&)))))))))).	1156	1167	1	-19.3	1	0.00255181	0.618	-0.226349	0.349004	-8.07147	10	11	10	3UTR		0	0
hsa-miR-3186-3p	NM_016094	COMMD2	(((((((((((((((((((((&))))))))...........)))).))).........)).)))).	3111	3155	1	-17.8	1	0.000158529	0.603	3.44569	2.57538	-3.93757	21	44	8	3UTR		0	0
hsa-miR-3187-3p	NM_016094	COMMD2	((((.(((((((((((((..&)))))))..)))))))))).	806	826	1	-22.9	1	2.64e-06	0.441	0.105161	0.181583	-8.05661	17	20	10	3UTR		0	0
hsa-miR-3187-3p	NM_016094	COMMD2	.(((((((.(.((((..((.&.))..)))).).))))))).	90	119	0.923077	-21.6	1	5.08e-06	0.368	0.427811	0.0521801	-7.90754	14	20	7	CDS		0	0
hsa-miR-3189-3p	NM_016094	COMMD2	.(((.(((.((((((((..(.&)..)))))))).)))...))).	2252	2274	1	-20.1	1	3.46e-05	0.515	1.0223	0.638152	-8.96875	15	22	8	3UTR		0	0
hsa-miR-3189-3p	NM_016094	COMMD2	((((..(((((.(.(((((..&))))).).))))))))).	2742	2760	0.923077	-19.3	1	9.8e-05	0.529	-0.257676	-0.0114812	-14.1612	15	18	9	3UTR		0	0
hsa-miR-3190-3p	NM_016094	COMMD2	((((((((((.....(((((((.&))))).)).....)))))))))).	2987	3011	0.923077	-21.3	1	0.150265	0.647	-0.0480613	0.710584	-12.9906	17	24	10	3UTR		0	0
hsa-miR-3190-3p	NM_016094	COMMD2	((.((((((((((((..((.(((&))).)).))).))))))))).)).	2720	2744	1	-20.8	1	0.00967253	0.544	-0.48589	-0.0634965	-5.72816	19	24	9	3UTR		0	0
hsa-miR-3190-3p	NM_016094	COMMD2	......(((((((.((((((...&)))))).)).))))).	81	97	0.846154	-19.8	0	2.1e-05	0.397	0.0827221	0.100493	-16.4234	13	16	6	CDS		0	0
hsa-miR-3191-5p	NM_016094	COMMD2	(((.((((((.(((((((((((&))))))))))))))..))).))).	1008	1032	0.923077	-26.7	1	5.41e-07	0.426	0.40926	0.123486	-9.79437	20	24	14	3UTR		0	0
hsa-miR-3191-5p	NM_016094	COMMD2	(((.(((((((((((((((...&.))))))))).........))))))))).	839	876	1	-23.8	1	0.00479412	0.485	0.439169	0.24093	-6.9696	18	29	9	3UTR		0	0
hsa-miR-3194-3p	NM_016094	COMMD2	.(((((((.(((((((((((((&)))))))).)))....................)).)).............))))).	15	71	0.846154	-21.2	1	0.00144263	0.471	0.0830492	-0.0322279	-4.84971	20	56	8	5UTR		0	0
hsa-miR-3194-3p	NM_016094	COMMD2	.((((((.((((((((((.(((&.)))))))..)))))).)))))).	1044	1072	1	-20.7	1	0.000404871	0.574	0.239265	-0.0339397	-6.10696	19	24	7	3UTR		0	0
hsa-miR-3196	NM_016094	COMMD2	((((((.(((((((((..&)))))))))..)).)))).	2261	2280	1	-25.5	1	9.9e-05	0.515	1.32656	0.654582	-5.48126	15	19	9	3UTR		0	0
hsa-miR-3196	NM_016094	COMMD2	.((((.(((..(((((..&))).))..))).)))).	395	412	0.923077	-21.7	1	0.00125413	0.559	0.169722	0.269864	-9.76156	12	17	4	CDS		0	0
hsa-miR-3200-3p	NM_016094	COMMD2	.((((((((((.((((((.(((&)))))))))..)))))).........)))).	1951	1982	0.923077	-23.2	1	0.000798388	0.5	0.0842661	0.202365	-7.14013	19	31	9	3UTR		0	0
hsa-miR-3200-3p	NM_016094	COMMD2	.(((((.((((.(((((((...&))))))).))))))))).	1005	1023	1	-19.9	1	1.84e-05	0.441	-0.281323	0.070386	-8.68381	16	18	9	3UTR		0	0
hsa-miR-514b-5p	NM_016094	COMMD2	((((.(((((((((((((....&.)))))).)))))))..)))).	2758	2795	1	-19.8	1	0.082818	0.559	-0.0158977	-0.171664	-8.05661	17	22	7	3UTR		0	1
hsa-miR-514b-5p	NM_016094	COMMD2	.((((((((((((((..(((((&)))))..........)))).)))))))))).	2723	2754	0.923077	-19	1	0.00627616	0.515	-0.424584	-0.00808715	-4.02637	19	31	10	3UTR		0	1
hsa-miR-4296	NM_016094	COMMD2	((((((.....(((((.&)))))....)))))).	3145	3161	1	-16.9	1	0.000126855	0.618	3.40092	2.57661	-12.9186	11	16	6	3UTR		0	0
hsa-miR-4300	NM_016094	COMMD2	.((((((.((((((((((&))))))))).).)))))).	2945	2964	1	-20.6	1	0.0112785	0.618	0.60958	0.460966	-6.10696	16	19	9	3UTR		0	0
hsa-miR-4300	NM_016094	COMMD2	..(((((((((((((((.&))))))).)))))))).	639	656	0.846154	-17.9	1	0.0539437	0.676	0.365933	0.217108	-4.957	15	17	8	CDS		0	0
hsa-miR-4257	NM_016094	COMMD2	((((.(((((((..((((&))))..))))))).)))).	1214	1233	1	-20.9	1	0.00190625	0.647	0.846715	0.232184	-10.2026	15	19	7	3UTR		0	0
hsa-miR-4327	NM_016094	COMMD2	(((((((.(((((((((((&.)))))).))))))))........)))).	809	849	0.846154	-22.6	1	1.53e-07	0.456	0.0351947	0.145975	-6.25121	18	29	8	3UTR		0	0
hsa-miR-4327	NM_016094	COMMD2	(((((((.(((((((((((&))))))))).)).)))....)))).	2259	2284	0.846154	-21	1	3.34e-06	0.471	1.42914	0.640499	-6.25121	18	25	9	3UTR		0	0
hsa-miR-4327	NM_016094	COMMD2	(((((((((((((((....&))))))))))....))))).	3099	3119	1	-20.3	1	0.230737	0.662	2.91491	3.18352	-4.17062	15	20	10	3UTR		0	0
hsa-miR-4266	NM_016094	COMMD2	..((((((((..(((.&)))..)))))))).	2685	2699	1	-23.7	1	0.0946804	0.632	-0.182567	-0.402416	-11.3616	11	14	8	3UTR		0	0
hsa-miR-4268	NM_016094	COMMD2	..((((.(((((((((.....&.))))))))).)))).	982	1021	1	-25.2	1	4.34e-05	0.426	-0.353511	0.168465	-6.50069	13	16	9	3UTR		0	0
hsa-miR-4270	NM_016094	COMMD2	....((((((((((((((.(&).))))))....))).))))).	2690	2712	1	-21.5	1	0.168594	0.588	0.0677949	-0.429706	-9.54656	15	22	6	3UTR		0	0
hsa-miR-4271	NM_016094	COMMD2	((((..((((..((((((.&)))))).))))..)))).	2618	2636	1	-22.1	1	0.120589	0.603	-0.0782485	-0.428235	-16.1291	14	18	6	3UTR		0	0
hsa-miR-4271	NM_016094	COMMD2	(((.((((((((((.((((&))))..)))))))))).))).	2831	2852	0.846154	-20.2	1	0.415666	0.588	-0.0284839	0.0632881	-7.70505	17	21	10	3UTR		0	0
hsa-miR-4271	NM_016094	COMMD2	(((((.....((((((((.&))))))))..))))).	2682	2698	0.923077	-19.7	1	0.0897655	0.632	-0.0965049	-0.382075	-11.9948	13	16	8	3UTR		0	0
hsa-miR-4281	NM_016094	COMMD2	(((((.(((((((((.((&)).)))))))).)...))))).	2955	2977	1	-21.3	1	0.000996587	0.559	0.284763	0.245608	-6.07158	16	22	8	3UTR		0	0
hsa-miR-4281	NM_016094	COMMD2	((((((((((((((((((&))).))))))........))))))))).	2777	2805	0.846154	-21.2	1	0.000155804	0.588	-0.0977314	-0.157491	-3.93757	18	28	9	3UTR		0	0
hsa-miR-4281	NM_016094	COMMD2	.(((.((((((((((((.&)))))))))))).))).	1150	1167	0.923077	-21.1	1	0.00255181	0.618	-0.143888	0.342133	-7.91236	15	17	12	3UTR		0	0
hsa-miR-4281	NM_016094	COMMD2	((((((((((..(.((((&.)))).).....))))))..)))).	2255	2288	0.846154	-20.8	1	0.000189468	0.485	0.662406	0.681965	-10.966	15	25	6	3UTR		0	0
hsa-miR-4280	NM_016094	COMMD2	((((((((((..(((......&)))..)))))))))).	2104	2120	1	-18.4	1	0.0272238	0.603	0.56852	0.332241	-10.3422	13	16	10	3UTR		0	0
hsa-miR-4285	NM_016094	COMMD2	..((((((((((((((((&)))))))))).....)))))).	2758	2780	1	-19.5	1	0.000307203	0.529	-0.008615	-0.104465	-4.957	16	22	10	3UTR		0	0
hsa-miR-4292	NM_016094	COMMD2	.((((((((.((((((((&)))))))).)))))))).	1974	1992	1	-25.1	1	0.00337392	0.515	0.169504	0.131168	-5.03583	16	18	8	3UTR		0	0
hsa-miR-4292	NM_016094	COMMD2	.((((((((((((((((.&))))))))))....))))).).	5	27	0.923077	-25.1	1	2.55e-06	0.375	0	0	-3.79332	16	22	10	5UTR		0	0
hsa-miR-4292	NM_016094	COMMD2	..((((((((.(((((((&))))))).)))...........))))).	846	874	1	-22.9	1	0.00716199	0.471	0.252635	0.124735	-7.78178	15	28	7	3UTR		0	0
hsa-miR-4289	NM_016094	COMMD2	(((..((((((((..(((.&)))..))))))))....))).	2871	2892	1	-18.6	1	0.0752948	0.662	0.382653	0.326367	-12.6809	14	21	8	3UTR		0	1
hsa-miR-500b-3p	NM_016094	COMMD2	((((((((((..(((.....&))).))))))))).).	1051	1067	1	-22.5	1	0.000636442	0.529	-0.108677	-0.0401867	-10.3422	13	16	9	3UTR		0	0
hsa-miR-500b-3p	NM_016094	COMMD2	(((((((.((..((.(((((&))))).))..))))))))).	791	811	0.923077	-22.5	1	0.000677029	0.529	0.675368	0.158469	-13.1582	16	20	9	3UTR		0	0
hsa-miR-3609	NM_016094	COMMD2	((((((((((.((.((.(((((((&))))))))).)))))))))))).	1235	1258	1	-21.2	1	0.000582947	0.662	0.0335283	0.227187	-7.61919	21	23	12	3UTR		0	0
hsa-miR-3615	NM_016094	COMMD2	..(((((((((((.((((((.&)))))))).))))))))).	1019	1038	1	-23.9	1	4.31e-05	0.412	-0.0772522	0.0959987	-5.81384	17	19	9	3UTR		0	0
hsa-miR-3615	NM_016094	COMMD2	(((((..((((((((.((((.&)))))))).))))..))))).	1952	1973	0.846154	-22.6	1	0.00861895	0.515	-0.335566	0.152292	-7.61527	17	21	8	3UTR		0	0
hsa-miR-3615	NM_016094	COMMD2	.(((((((((((((..(((((&))).)).))).)))))))))).	2749	2771	0.923077	-22.8	1	3.09e-06	0.529	-0.00319136	-0.131403	-4.76182	18	22	10	3UTR		0	0
hsa-miR-3615	NM_016094	COMMD2	...((((((.((((((.(((.&))))))).))..)))))).	105	124	0.846154	-21.1	1	3.76e-06	0.397	0.0787559	0.183235	-7.75705	15	19	7	CDS		0	0
hsa-miR-3616-5p	NM_016094	COMMD2	.....((((((((.(((((((.&)))))))))))).))).	2161	2178	1	-16.6	1	0.0108457	0.632	-0.384248	0.254002	-14.5224	15	17	12	3UTR		0	0
hsa-miR-3619-5p	NM_016094	COMMD2	..((((((..(((((((((((.&))))).......))))))..)))))).	537	564	1	-27.1	1	0.00602247	0.515	0.18453	0.339833	-7.2559	17	27	6	CDS		0	0
hsa-miR-3619-5p	NM_016094	COMMD2	(((.(...(((((((((((((.&)))))..))))))))).))).	1045	1066	1	-23.8	1	0.000468615	0.529	0.355043	0.00916503	-12.7279	17	21	9	3UTR		0	0
hsa-miR-3619-5p	NM_016094	COMMD2	...(((((.(((((((((....&)))).))))).))))).	78	95	0.846154	-23.1	1	2.56e-05	0.397	0.0438504	0.12215	-7.57093	14	17	5	CDS		0	0
hsa-miR-3620-5p	NM_016094	COMMD2	..(((((((((((((.(.((((&)))).).)))))))............)))))).	2550	2583	1	-30.4	1	0.0706944	0.544	0.0302408	0.26965	-5.19005	18	33	7	3UTR		0	0
hsa-miR-3620-5p	NM_016094	COMMD2	((((((.(((...(((((((..&))))))).))).)).)))).	548	568	0.923077	-27	1	0.0061006	0.5	0.345307	0.26431	-12.942	16	20	7	CDS		0	0
hsa-miR-3621	NM_016094	COMMD2	.(.((.((((((((((((((&))))))))).))))).)).).	2265	2286	0.923077	-26	1	7.43e-06	0.485	0.618592	0.727343	-7.25182	17	21	9	3UTR		0	0
hsa-miR-3621	NM_016094	COMMD2	.(((((((...(((((((((&))))))))).))))).)).	536	555	1	-25.3	1	0.00882681	0.485	0.0660631	0.269863	-8.917	16	19	9	CDS		0	0
hsa-miR-3621	NM_016094	COMMD2	((((..(((((((((((((.&)))))))..))))))..)))).	136	158	1	-24.8	1	0.0170974	0.426	0.326692	0.211555	-9.95757	17	22	7	CDS		0	0
hsa-miR-3621	NM_016094	COMMD2	.(((((..((((((((((((&))))))))))))))))).	2865	2883	1	-23	1	0.000450881	0.676	-0.465725	0.303118	-7.65065	17	18	17	3UTR		0	0
hsa-miR-3648	NM_016094	COMMD2	.(((((((((...((((((((&.))).))))))))))).))).	2242	2275	1	-26.4	1	8.85e-05	0.515	1.03169	0.656146	-11.254	17	21	11	3UTR		0	0
hsa-miR-3649	NM_016094	COMMD2	...(((((.(((((((...&))))))).))))).	1969	1983	1	-19.4	1	0.00108768	0.5	0.461222	0.0435411	-7.57093	12	14	7	3UTR		0	0
hsa-miR-3649	NM_016094	COMMD2	...(((((.(((((((...&))))))).))))).	773	787	1	-19.4	1	0.000161249	0.574	0.168465	0.224063	-7.57093	12	14	7	3UTR		0	0
hsa-miR-3659	NM_016094	COMMD2	...(((((((((((((((((.&.)))))).........))))))))))).	68	111	0.846154	-24.7	1	0.000260658	0.382	-0.0467089	0.14936	-6.51454	17	28	11	CDS		0	0
hsa-miR-3659	NM_016094	COMMD2	((((.(((((.((.((((((.&)))))).)).))))))))).	2395	2415	1	-20.8	1	0.201232	0.691	0.443338	0.611551	-11.7382	17	20	9	3UTR		0	0
hsa-miR-3661	NM_016094	COMMD2	((((((((.(.((((.((.(((&))).))))))..).)))))))).	1931	1954	1	-22.1	1	0.000164178	0.529	0.114738	0.179675	-8.05179	18	23	8	3UTR		0	0
hsa-miR-3661	NM_016094	COMMD2	...(((.((((((((.((((..&))))))))....)))).))).	47	68	0.923077	-21	1	0.000133983	0.456	-0.18568	0.0877201	-8.29128	15	21	8	CDS		0	0
hsa-miR-3675-5p	NM_016094	COMMD2	..((((.(((((((((((.....&))))))))).)).)))).	535	553	1	-19.1	1	0.00584295	0.5	0.158616	0.312067	-6.50069	15	18	9	CDS		0	0
hsa-miR-3675-5p	NM_016094	COMMD2	...((((((((.((((((((((.&)))))))))).)))))))).	3017	3037	0.846154	-18.3	1	0.00913486	0.676	-0.214474	1.3175	-9.86134	18	20	10	3UTR		0	0
hsa-miR-3675-5p	NM_016094	COMMD2	..((((((.((((((((......&)))).)))))))))).	955	971	1	-18.3	1	0.00165438	0.426	0.435006	0.203448	-6.01339	14	16	10	3UTR		0	0
hsa-miR-3692-5p	NM_016094	COMMD2	(((....(((.(((((((((((((&)))))))))))))..)))....))).	759	785	0.846154	-23.5	0	0.0001207	0.588	-0.208281	0.23955	-17.3581	19	26	13	3UTR		0	0
hsa-miR-3692-5p	NM_016094	COMMD2	((.(((((...(.(((((.(((..&)))))))).)...)))))..)).	1039	1062	1	-22.7	1	9.03e-07	0.485	-0.411261	0.0553931	-11.9079	16	23	8	3UTR		0	0
hsa-miR-3689b-3p	NM_016094	COMMD2	(((((.....(((((((((((.&)))))))))))....)).))).	1472	1494	1	-18.9	1	0.0162466	0.676	0.422889	0.225313	-11.9948	16	22	11	3UTR		0	0
hsa-miR-3908	NM_016094	COMMD2	((((...(((((((((((((((&)))))))))))))))..................)))).	2767	2805	0.846154	-22	1	0.000155804	0.588	-0.0643764	-0.126672	-11.5013	19	38	15	3UTR		0	0
hsa-miR-3908	NM_016094	COMMD2	(((((((((.(((((.......&.))))))))))).))).	3568	3604	1	-18.8	1	0.0256252	0.662	2.76223	2.35749	-5.41313	14	17	11	3UTR		0	0
hsa-miR-3916	NM_016094	COMMD2	(((((.((..(((((.(.....&).)))))..)).))))).	841	859	0.846154	-22.9	1	2.33e-05	0.441	0.0185352	0.227811	-8.37048	13	18	5	3UTR		0	0
hsa-miR-3150b-3p	NM_016094	COMMD2	.((((((...((((((((.((&)).)))))))))))))).	2682	2700	1	-20.7	1	0.0926288	0.618	0.0365001	-0.403199	-8.40586	16	18	14	3UTR		0	0
hsa-miR-3934-5p	NM_016094	COMMD2	...((((.(((..(((((((((&)))))))))..)))...)))).	2683	2705	0.923077	-20.1	1	0.0833662	0.632	0.0677953	-0.418847	-13.4641	16	22	9	3UTR		0	0
hsa-miR-3934-5p	NM_016094	COMMD2	...((.(((((.(((((((...&))))))).))))).)).	756	773	1	-19.6	1	0.00180075	0.676	0.339812	0.27243	-11.7623	14	17	7	3UTR		0	0
hsa-miR-3934-3p	NM_016094	COMMD2	.(((((((.(((.(.((.((((&)))).)).))))))))))).	2263	2283	1	-22.6	1	3.64e-06	0.485	0.353924	0.872866	-6.87429	17	20	11	3UTR		0	0
hsa-miR-3935	NM_016094	COMMD2	.((....(((.((((((((((.&)))))))))).)))....)).	3067	3088	1	-24	0	0.000912667	0.603	2.70264	1.75678	-17.2138	15	21	10	3UTR		0	0
hsa-miR-3936	NM_016094	COMMD2	...(((((((((((((.(..(.&.)..).))))).)))))))).	1022	1055	0.807692	-22.8	1	6.09e-06	0.426	-0.220637	0.0753836	-6.51454	15	21	8	3UTR		0	0
hsa-miR-3936	NM_016094	COMMD2	.((((((((.....(((((((.&)))))))...)))))))).	2272	2291	0.969231	-22.8	1	0.00093087	0.5	0.263391	0.800887	-13.3534	15	19	8	3UTR		0	0
hsa-miR-3939	NM_016094	COMMD2	.(((.(((((((((((((....&)))))).)).......)))))))).	2290	2315	1	-18.7	1	0.0822085	0.588	1.41498	0.822012	-7.91236	16	25	8	3UTR		0	0
hsa-miR-3943	NM_016094	COMMD2	..((((((.((((((.((..((.&)).....))))))))..)).)))).	833	858	1	-24.4	1	1.45e-05	0.456	0.0185352	0.246553	-6.24644	16	25	8	3UTR		0	0
hsa-miR-3943	NM_016094	COMMD2	..(((((((((.((((...((((&)))))))))))))).))).	998	1017	0.923077	-22.8	1	0.000445381	0.412	-0.071422	0.0603907	-8.3038	17	19	14	3UTR		0	0
hsa-miR-3944-3p	NM_016094	COMMD2	((((((((((((((.........&)))))))))))))).	1946	1961	1	-25.5	1	1.4e-06	0.515	-0.160213	0.225836	-4.90607	14	15	14	3UTR		0	0
hsa-miR-3945	NM_016094	COMMD2	.((((..(((...(((((((((.&))))))))).)))..)))).	2676	2696	0.846154	-22.6	1	0.0901029	0.632	-0.0434769	-0.324178	-14.6987	16	20	9	3UTR		0	0
hsa-miR-3945	NM_016094	COMMD2	.(((((((((((((((.((((..&))))...))))))))..)))).))).	2951	2977	0.923077	-21.5	1	0.000996587	0.559	0.616501	0.207676	-3.79332	19	26	8	3UTR		0	0
hsa-miR-3945	NM_016094	COMMD2	..((((((((((((((.......&.)))))))))).)))).	1131	1167	1	-19.4	1	0.00255181	0.618	0.375034	0.155346	-4.957	14	17	10	3UTR		0	0
hsa-miR-642b-3p	NM_016094	COMMD2	.(((((((...((((.((((((&))))))..))))....))))))).	2020	2044	0.846154	-21.8	1	0.00177969	0.559	0.872529	0.28608	-9.15004	17	24	7	3UTR		0	1
hsa-miR-642b-3p	NM_016094	COMMD2	((.(((....((((((((((..&))))))))))..))))).	1149	1167	1	-19.1	1	0.00255181	0.618	0.153471	0.332762	-11.6513	15	18	10	3UTR		0	1
hsa-miR-550b-2-5p	NM_016094	COMMD2	..((((((((((((.(((....&.))).))))).))))))).	2251	2277	1	-22.9	1	0.000557863	0.515	1.29072	0.671794	-5.69245	15	19	7	3UTR		0	0
hsa-miR-550b-2-5p	NM_016094	COMMD2	..(((((((((......((((.&))))......))))))))).	1919	1939	1	-20.8	1	0.00100457	0.529	0.485066	0.132733	-11.4183	13	20	9	3UTR		0	0
hsa-miR-550b-2-5p	NM_016094	COMMD2	(((((((((((((((((.....&)))))))....)))))))))).	3255	3277	0.923077	-18.4	1	0.0112398	0.603	4.0145	3.12609	-3.93757	17	22	10	3UTR		0	0
hsa-miR-378e	NM_016094	COMMD2	..(((((((((((.((((.&)))))))))...)))))).	557	576	0.846154	-19.5	1	0.000449267	0.5	0.0724094	0.223217	-5.81384	15	19	9	CDS		0	0
hsa-miR-378e	NM_016094	COMMD2	.....((((((((((((((&)))))))))))))).	2981	2996	1	-19.7	1	0.010555	0.618	0.10996	0.174638	-13.6656	14	15	14	3UTR		0	0
hsa-miR-4420	NM_016094	COMMD2	(((((((..((((((.((((((&))))).).))))))........))))))).	462	492	0.846154	-22.7	1	0.0204758	0.618	0.313575	0.261534	-7.54065	19	30	7	CDS		0	0
hsa-miR-4420	NM_016094	COMMD2	(((.(.(((((((((((..((.&)).))))))))))).)))).	2263	2283	1	-19.6	1	3.64e-06	0.485	0.807502	0.668665	-8.87056	17	20	11	3UTR		0	0
hsa-miR-4421	NM_016094	COMMD2	(((.((..(((((((((((((.&)))))))))))....))..))...))).	1148	1176	1	-19.3	1	0.000138338	0.647	0.0714514	0.296529	-10.8269	18	28	11	3UTR		0	0
hsa-miR-4421	NM_016094	COMMD2	(((.((((((((((((.(((..&)))..)))))))))...))).))).	3051	3076	0.923077	-18.7	1	0.00167829	0.618	3.55102	1.46311	-6.9696	18	25	9	3UTR		0	0
hsa-miR-4421	NM_016094	COMMD2	..((((((((((((........&)))))))))))).	535	548	0.923077	-18.3	1	0.00535551	0.515	0.158616	0.312067	-5.9255	12	13	12	CDS		0	0
hsa-miR-378g	NM_016094	COMMD2	.((((((.(((((((((...&))).)))))))))))).	1045	1062	1	-22.4	1	9.03e-07	0.485	0.493311	0.064139	-6.10696	15	17	12	3UTR		0	0
hsa-miR-378g	NM_016094	COMMD2	(((((((((((.(((((...&))))).)))))))....)))).	393	415	0.846154	-19.5	1	0.000789561	0.559	0.223032	0.197117	-7.28438	16	22	7	CDS		0	0
hsa-miR-4429	NM_016094	COMMD2	...(.((((((((.((((((&))).))))))))))).).	1046	1064	0.820513	-20.5	1	7.99e-06	0.515	0.293406	-0.0782937	-11.4904	15	18	11	3UTR		0	0
hsa-miR-4429	NM_016094	COMMD2	....((((((.(((..((((&))))..))).)))))).	819	836	1	-20.1	1	1.81e-06	0.426	-0.414593	0.322766	-13.3398	13	17	6	3UTR		0	0
hsa-miR-4429	NM_016094	COMMD2	...(((((((((((((.(((&))).))..))))...))))))).	951	974	0.846154	-19.8	1	0.0171463	0.412	0.390582	0.230935	-6.51454	16	23	7	3UTR		0	0
hsa-miR-4440	NM_016094	COMMD2	......((((((((.(((((((&))))))).....)))))))).	2815	2836	1	-19.5	0	0.0637558	0.618	0.015567	-0.0394962	-16.302	15	21	8	3UTR		0	0
hsa-miR-4440	NM_016094	COMMD2	(.((((((.((((((((((((.&)))))..)))))))...)))))).).	843	869	0.846154	-19.1	1	0.0101398	0.456	0.425485	0.156595	-6.15764	19	26	7	3UTR		0	0
hsa-miR-4444	NM_016094	COMMD2	...((((.(((((((((.&)))))))))........)))).	2830	2852	1	-19.9	1	0.415666	0.588	-0.0687273	-0.0333781	-8.82818	13	22	9	3UTR		0	0
hsa-miR-4446-3p	NM_016094	COMMD2	(((((((.((((.(((((((((&))))))..))).)))).))).)))).	2254	2280	0.923077	-25.3	1	9.9e-05	0.515	1.33668	0.64754	-7.54034	20	26	6	3UTR		0	0
hsa-miR-4446-3p	NM_016094	COMMD2	(.(((((((.((((.((..(((&)))..))))))))))))).).	1041	1062	1	-22.9	1	9.03e-07	0.485	0.496881	-0.0720467	-7.07921	17	21	13	3UTR		0	0
hsa-miR-4446-3p	NM_016094	COMMD2	..((((((((..((((((((((&)))))..........))))).)))))))).	1928	1958	0.923077	-21.3	1	1.79e-07	0.515	0.152292	0.0810955	-11.1286	18	30	8	3UTR		0	0
hsa-miR-4456	NM_016094	COMMD2	.((((((((..(((((.&))))).)))))))).	177	192	0.846154	-20.4	1	0.00231154	0.471	0.265976	0.162133	-7.86061	13	15	8	CDS		0	0
hsa-miR-4456	NM_016094	COMMD2	((((((((((((((...&)))))))))...................))))).	840	874	1	-17.6	1	0.00716199	0.471	0.362312	0.25155	-4.90607	14	34	9	3UTR		0	0
hsa-miR-4466	NM_016094	COMMD2	(((((((((((((((((.&))))))..))))).........)))).)).	2682	2712	1	-24.9	1	0.168594	0.588	0.0440538	-0.479778	-3.93757	17	30	6	3UTR		0	0
hsa-miR-4466	NM_016094	COMMD2	(((.(((((..(((.(((&))).)))..)))))))).	80	98	0.923077	-23.2	1	2.37e-05	0.382	-0.156063	0.0416291	-11.7723	14	18	8	CDS		0	0
hsa-miR-4466	NM_016094	COMMD2	(((.(((((..(((.(((&))).)))..)))))))).	548	566	1	-22.2	1	0.0063149	0.485	-0.280453	0.303738	-11.7723	14	18	8	CDS		0	0
hsa-miR-4474-3p	NM_016094	COMMD2	.(.(((((((((((((((((..&))))))))).............)))))))).).	1211	1244	0.846154	-23.5	1	0.000495684	0.662	0.401688	0.185332	-5.35086	18	33	9	3UTR		0	0
hsa-miR-4474-3p	NM_016094	COMMD2	..((((((((.(((((.((((.&))))))))))))))))).	812	830	1	-21.2	1	0.000114507	0.412	-0.275075	0.315895	-7.78178	17	18	17	3UTR		0	0
hsa-miR-3689c	NM_016094	COMMD2	(((((.....(((((((((((.&)))))))))))....)).))).	1472	1494	1	-18.9	1	0.0162466	0.676	0.422889	0.225313	-11.9948	16	22	11	3UTR		0	0
hsa-miR-4485-5p	NM_016094	COMMD2	((((((((((((((..&)))))))).......................)))))).	3265	3303	1	-18.9	1	0.0356264	0.588	3.3734	3.65781	-4.90607	14	38	8	3UTR		0	0
hsa-miR-4490	NM_016094	COMMD2	((.(((((((((((((((((((&)))).))))))))))))).))..)).	2968	2994	1	-20.3	1	0.00234864	0.618	0.473552	0.197887	-5.49511	21	26	13	3UTR		0	0
hsa-miR-4490	NM_016094	COMMD2	((((((.((((((((((((...&))))).)))))))..)))))).	266	288	0.846154	-18.3	1	0.0357194	0.588	0.213008	-0.0788744	-5.48126	18	22	7	CDS		0	0
hsa-miR-4491	NM_016094	COMMD2	.(((((((((..((((((((..&)).)))))).))))))))).	3169	3189	1	-21.9	1	0.05856	0.632	0.790527	3.03914	-9.9649	17	20	9	3UTR		0	0
hsa-miR-4491	NM_016094	COMMD2	..((((((((((.(((((((..&))))))))))...))))..))).	2249	2272	0.923077	-19	1	0.000396744	0.515	1.21529	0.669447	-6.24613	17	23	10	3UTR		0	0
hsa-miR-4491	NM_016094	COMMD2	.((((((((.(((((.((....&)).)))))))))).))).	208	226	1	-18	1	0.00630633	0.544	0.179594	0.0982711	-5.26888	15	18	10	CDS		0	0
hsa-miR-4493	NM_016094	COMMD2	....((((((...((((((((&))))))))...)))))).	1965	1983	1	-19.5	1	0.00108768	0.5	0.122562	0.0709245	-17.0073	14	18	8	3UTR		0	0
hsa-miR-4497	NM_016094	COMMD2	...((((..(((((((.&)))))))..)))).	548	562	0.846154	-20.8	1	0.00809004	0.5	0.345307	0.26431	-9.88456	11	14	7	CDS		0	0
hsa-miR-4497	NM_016094	COMMD2	((((.(((..((((((.&))))))..))).)))).	829	846	0.846154	-21.4	1	2.85e-08	0.426	-0.414593	0.322766	-10.3555	13	17	6	3UTR		0	0
hsa-miR-4497	NM_016094	COMMD2	(((((((..(((((((.&))))))).))).)))).	966	983	1	-20.9	1	0.000156379	0.412	0.50402	0.21032	-7.3076	14	17	7	3UTR		0	0
hsa-miR-4498	NM_016094	COMMD2	((((((((((((((.(.(((..&))).).)))).))))))....)))).	808	834	1	-25.8	1	0.000484826	0.426	0.0343179	0.246552	-4.67302	18	26	6	3UTR		0	0
hsa-miR-4506	NM_016094	COMMD2	....(((((((((((.((..&)).)).))))))))).	2272	2288	1	-21.3	1	0.000189468	0.485	0.333805	0.78524	-9.77961	13	16	9	3UTR		0	0
hsa-miR-4506	NM_016094	COMMD2	....((((((.(((.((...&))))))))))).	548	560	0.923077	-18.3	1	0.0142927	0.5	-0.459636	0.277083	-13.1068	11	12	11	CDS		0	0
hsa-miR-4506	NM_016094	COMMD2	....(((.((((.((((((.&)))))))))).))).	2684	2699	0.846154	-18.8	1	0.0946804	0.632	-0.088681	-0.367209	-13.1493	13	15	10	3UTR		0	0
hsa-miR-4506	NM_016094	COMMD2	..((((((.((((((((...&))))))).).)))))).	2589	2606	0.923077	-17.8	1	0.040102	0.559	-0.537247	-0.00183674	-6.01339	14	17	7	3UTR		0	0
hsa-miR-4515	NM_016094	COMMD2	(((((((..((((((((.((((&))))..))))))))))))...))).	2756	2781	1	-24.1	1	0.000327377	0.544	0.00333062	-0.164263	-7.3076	19	25	12	3UTR		0	0
hsa-miR-4515	NM_016094	COMMD2	((((((((((((.((...((((&)))).....)).)))))))))))).	2008	2033	1	-23.5	1	0.000208023	0.574	0.396396	0.225836	-5.45975	18	25	12	3UTR		0	0
hsa-miR-4521	NM_016094	COMMD2	(((..(((((((((((((((((&)))))))))).))))...........))).))).	802	836	0.846154	-22.1	1	1.81e-06	0.426	0.249461	0.235308	-11.0886	20	34	10	3UTR		0	0
hsa-miR-4521	NM_016094	COMMD2	(((.(((((((((((..((((.&.))))..))))).........))))))))).	852	893	1	-22	1	0.00131754	0.544	0.233434	0.0566423	-7.20265	18	31	9	3UTR		0	0
hsa-miR-4525	NM_016094	COMMD2	(((((((((((((((((((..&.))))))))...............))))))))))).	210	253	0.923077	-24.2	1	0.0104464	0.544	0.0752094	0.22877	-3.93757	19	36	11	CDS		0	0
hsa-miR-4525	NM_016094	COMMD2	((((((..((((((((((...&)))))))))))))))).	3422	3439	0.953846	-22.4	1	0.00764058	0.632	4.23563	3.5911	-7.7949	16	17	16	3UTR		0	0
hsa-miR-4526	NM_016094	COMMD2	((((((..(((((((((((...&.))))))))..................)))..)))))).	1918	1986	1	-28.3	1	0.000836172	0.5	0.0159955	0.0216344	-7.7949	17	39	8	3UTR		0	0
hsa-miR-4530	NM_016094	COMMD2	..((.(((((.((((((.&)))))).))))).)).	1149	1165	1	-20.7	1	0.0002917	0.632	0.726534	0.327764	-11.9008	13	16	6	3UTR		0	0
hsa-miR-4533	NM_016094	COMMD2	.((((((.((.((((((.((((&))))..))))))))...)))))).	387	411	0.961538	-21.3	1	0.000425329	0.559	-0.193084	0.250428	-8.93173	18	24	8	CDS		0	0
hsa-miR-4533	NM_016094	COMMD2	((((((((((((((.((.....&)).))...)))))))))))).	2682	2703	1	-21.5	1	0.119773	0.632	-0.0942041	-0.473613	-4.67302	16	21	12	3UTR		0	0
hsa-miR-4533	NM_016094	COMMD2	.(((..((((((...((((((.&))))))..)))))).))).	2038	2057	1	-21.2	1	0.000402446	0.588	-0.109545	0.298598	-12.6947	15	19	6	3UTR		0	0
hsa-miR-4534	NM_016094	COMMD2	((((((((.(((((.((&)).).)))).)))))))).	551	570	0.846154	-19.6	1	0.00120807	0.515	0.188232	0.266531	-5.72941	15	19	8	CDS		0	0
hsa-miR-4534	NM_016094	COMMD2	.((((.(((.(((((((&)))))))))).)))).	2870	2886	0.969231	-17.7	1	0.00395902	0.662	-0.631206	0.330038	-6.93679	14	16	10	3UTR		0	0
hsa-miR-4644	NM_016094	COMMD2	(((((((((...((.(((.....&))).)).))))))))).	2951	2968	1	-17.4	1	0.00346508	0.618	0.105299	0.244385	-12.0871	14	17	9	3UTR		0	1
hsa-miR-4646-5p	NM_016094	COMMD2	.((.((((.(((.(((((((((&))))))))).))).)))).)).	754	776	1	-21.1	1	0.00174757	0.662	0.479428	0.28174	-9.17087	18	22	9	3UTR		0	0
hsa-miR-4646-5p	NM_016094	COMMD2	...(((((((((.(((((((((&))))))))).................))))))))).	2805	2841	0.846154	-19.7	1	0.139019	0.662	0.137929	-0.00477026	-7.80367	18	36	9	3UTR		0	0
hsa-miR-4646-3p	NM_016094	COMMD2	(((((..(.((((((((((((&.)))))))).)))))..))))).	983	1029	0.923077	-23.8	1	1.93e-07	0.426	-0.100639	0.117864	-8.43861	18	23	8	3UTR	MIRT643141	0	0
hsa-miR-4646-3p	NM_016094	COMMD2	.((((((.((((.((((((((&))))))))..)))).)))))).	838	860	0.846154	-22.7	1	5.76e-05	0.456	0.205947	0.214068	-7.39609	18	22	8	3UTR	MIRT643141	0	0
hsa-miR-4646-3p	NM_016094	COMMD2	((((.(((((.(((((((...&))))))).......)))))..)))).	2004	2030	1	-20	1	0.000309004	0.588	0.255567	0.16481	-10.8814	16	26	7	3UTR	MIRT643141	0	0
hsa-miR-4649-5p	NM_016094	COMMD2	.((((..(((((((((((((((..&))))))....)))....)))))).)))).	1031	1060	0.923077	-26.3	1	5.3e-06	0.485	0.00332548	0.0591413	-7.23797	19	29	6	3UTR		0	0
hsa-miR-4649-5p	NM_016094	COMMD2	.(((.(((((((((...((((((.&))))))))))))))).))).	2275	2295	1	-25.9	1	0.00118182	0.5	0.241658	0.786022	-8.88086	18	20	15	3UTR		0	0
hsa-miR-4649-5p	NM_016094	COMMD2	((((.((((..(((((((((((((&)))))))......))).)))..)))))))).	382	413	0.923077	-24.8	1	0.000636746	0.544	-0.0383363	0.207113	-12.1239	21	31	8	CDS		0	0
hsa-miR-4649-5p	NM_016094	COMMD2	(((((......(((((((((((..&)))))))))))..))))).	253	272	0.923077	-24.9	1	7.12e-05	0.574	-0.160102	0.149916	-14.8195	16	19	11	CDS		0	0
hsa-miR-4653-5p	NM_016094	COMMD2	(((((((((..(((((......&.))))).))))))))).	1933	1993	1	-17.1	1	0.00478697	0.515	-0.0573866	0.11552	-8.00486	14	17	9	3UTR		0	0
hsa-miR-4653-3p	NM_016094	COMMD2	((((((..(((((.(((.((...&.)).))).))))))))))).	536	567	1	-23	1	0.00551139	0.5	0.399252	0.276527	-8.65174	16	20	11	CDS		0	0
hsa-miR-4653-3p	NM_016094	COMMD2	.(((((((((((((((.((((((&))))))))..))))).......)))))))).	2961	2992	1	-22	1	0.000365663	0.603	0.549882	0.210123	-3.79332	21	31	8	3UTR		0	0
hsa-miR-4653-3p	NM_016094	COMMD2	.((((..((((((.(((((((..&.))))))).)))))))))).	2266	2294	0.923077	-20.7	1	0.00130415	0.485	0.872532	0.628763	-8.09481	17	20	10	3UTR		0	0
hsa-miR-4655-5p	NM_016094	COMMD2	(((((.(((.((((((((((((&)))))))).))))))..........).))))).	82	115	1	-25.6	1	0.000570267	0.382	0.110488	0.103269	-7.08104	20	33	8	CDS		0	0
hsa-miR-4655-5p	NM_016094	COMMD2	....(((((.((((((((((..&))))))))))))))).	2578	2594	1	-23.8	1	0.00859811	0.544	-0.339043	0.254002	-10.7891	15	16	15	3UTR		0	0
hsa-miR-4655-5p	NM_016094	COMMD2	...(((((.((((...(((((.&))))).))))))))).	546	562	1	-24.5	1	0.00809004	0.5	0.261533	0.247651	-9.39627	14	16	9	CDS		0	0
hsa-miR-4657	NM_016094	COMMD2	...(((((((.((((.((((((.&))))))))))..))))))).	2684	2704	1	-22.9	1	0.125604	0.632	0.0409704	-0.391463	-9.57236	17	20	10	3UTR		0	0
hsa-miR-4657	NM_016094	COMMD2	...((((..(.((((((..(((.&)))...)))))))..)))).	538	558	0.923077	-19	1	0.0348475	0.5	-0.0820212	0.232102	-12.7093	14	20	7	CDS		0	0
hsa-miR-4658	NM_016094	COMMD2	(((.((.(((((((((.(((.((&)).))).)))).))))).))))).	2262	2286	0.846154	-21.6	1	7.43e-06	0.485	0.449598	0.681965	-8.51328	19	24	5	3UTR		0	0
hsa-miR-4658	NM_016094	COMMD2	(..(((((.(((((((.......&))))))).)))))..).	5	22	0.923077	-20.6	1	2.08e-07	0.373	0	0	-7.71518	13	17	7	5UTR		0	0
hsa-miR-4658	NM_016094	COMMD2	..(((((((...((((.(((((.&))))).))))..))))))).	2289	2309	1	-18.9	1	0.00166227	0.603	0.738409	0.775851	-12.3711	16	20	7	3UTR		0	0
hsa-miR-4660	NM_016094	COMMD2	.(((((((((...((..(((((.&)).))).))....))))))))).	3130	3153	0.974359	-18.2	1	0.000190343	0.603	4.27105	2.37226	-11.4871	16	23	9	3UTR		0	0
hsa-miR-4661-5p	NM_016094	COMMD2	.((((((.((((...(((((..&))))).)))))))))).	2212	2229	1	-18	1	0.00333191	0.559	0.0782272	0.440992	-8.98838	15	17	10	3UTR		0	0
hsa-miR-4661-3p	NM_016094	COMMD2	((((((((((((.....(((((&)))))......)))))))..))))).	125	151	0.846154	-24.8	1	0.00399658	0.456	0.28819	0.218774	-7.05204	17	26	7	CDS		0	0
hsa-miR-4661-3p	NM_016094	COMMD2	...((((((((((((((((((.&.)))))........))))))))))))).	3483	3519	1	-24.2	1	0.00126428	0.647	2.67977	3.16497	-6.51454	18	28	13	3UTR		0	0
hsa-miR-4667-5p	NM_016094	COMMD2	.((((((((..(((((......&)))))..)))))))).	2580	2596	0.923077	-20.1	1	0.00569463	0.529	-0.636348	0.0677953	-7.86061	13	16	8	3UTR		0	0
hsa-miR-4667-5p	NM_016094	COMMD2	(((((((((....((((..(((&.)))..)).))...))))))))).	2936	2970	1	-20.2	1	0.00283351	0.603	0.398968	0.377759	-12.6408	16	24	9	3UTR		0	0
hsa-miR-219b-5p	NM_016094	COMMD2	.(((((...((.(((((((((.&)))))))))..)).))))).	620	640	0.846154	-18.4	1	0.00167804	0.647	0.37704	0.393143	-12.0538	16	20	9	CDS		0	0
hsa-miR-219b-5p	NM_016094	COMMD2	..(((((((((((.........&))))))).)))).	3067	3080	1	-16.3	1	0.000694113	0.632	2.58517	1.82286	-6.78234	11	13	7	3UTR		0	0
hsa-miR-4669	NM_016094	COMMD2	((((((((((((((.(((((..&))))).))).))))))))))).	1753	1775	1	-24.1	1	0.00235956	0.765	0.635283	-0.039112	-4.67302	19	22	11	3UTR		0	0
hsa-miR-4669	NM_016094	COMMD2	((.((((((((.((((((((((&)))))))))).))))).))))).	2734	2757	0.923077	-21.8	1	0.00122904	0.515	-0.82725	-0.0265884	-8.84192	20	23	10	3UTR		0	0
hsa-miR-4673	NM_016094	COMMD2	((((((((((((((((......&)))))..)))))))).....))).	81	105	0.923077	-23.8	1	0.000139675	0.382	0.16264	0.0949395	-3.93757	16	24	8	CDS		0	0
hsa-miR-4673	NM_016094	COMMD2	(((((((.((((.(((..(((.&))))))..)))).))))))).	1042	1063	1	-23	1	3.19e-06	0.5	0.0113959	-0.056429	-7.54034	17	21	7	3UTR		0	0
hsa-miR-4676-5p	NM_016094	COMMD2	.(((((((.((((((((((..&))))...)))))).))))))).	3051	3073	1	-22.7	1	0.0238792	0.632	4.3999	1.44109	-4.84971	17	22	7	3UTR		0	0
hsa-miR-4676-5p	NM_016094	COMMD2	((((((((((.(((((((((.&)))))))............................)).))))))...)))).	212	264	0.846154	-21.2	1	0.000159816	0.559	-0.138977	0.152137	-6.76235	19	52	7	CDS		0	0
hsa-miR-4684-3p	NM_016094	COMMD2	.(((.(((..((((((((.(((&)))))))))))))).))).	1217	1236	1	-18.7	1	0.00231341	0.662	0.843145	0.229686	-10.2113	17	19	14	3UTR		0	0
hsa-miR-4687-3p	NM_016094	COMMD2	..((((((....((((((((.&)))))))).....)))))).	89	109	0.923077	-24.9	1	0.000201529	0.397	0.154913	0.0838331	-13.4275	14	20	8	CDS		0	0
hsa-miR-4687-5p	NM_016094	COMMD2	.((((((((((((((((((..&))))))))))))))).).)).	2955	2976	1	-21.7	1	0.0001903	0.574	0.524594	0.200334	-3.79332	18	21	15	3UTR		0	0
hsa-miR-1343-3p	NM_016094	COMMD2	(.(((((((((((.((.(((((&)))))))))).))).))))).).	4	27	0.846154	-25.3	1	2.55e-06	0.375	-0.132142	-0.0400021	-5.95809	19	23	10	5UTR		0	0
hsa-miR-1343-3p	NM_016094	COMMD2	(((((((.((((((.(((..((&)).)))))))))...........))))))).	845	876	1	-23.1	1	0.00479412	0.485	0.21844	0.140977	-6.98666	18	31	9	3UTR		0	0
hsa-miR-4688	NM_016094	COMMD2	.((((((.((((.(((((((((&))))..)))))))))..))..........)))).	2255	2289	0.923077	-25.7	1	0.000485625	0.471	1.02941	0.644411	-7.39609	19	34	9	3UTR		0	0
hsa-miR-4688	NM_016094	COMMD2	.(((((((.(((((((((((((&))))))))......))))).....))).)))).	2973	3006	1	-23.2	1	0.0855413	0.647	0.452207	0.137929	-4.84971	20	33	8	3UTR		0	0
hsa-miR-4688	NM_016094	COMMD2	..(((((((..((((.((.(((&))))))))).))))))).	80	98	1	-21.5	1	2.37e-05	0.382	0.180299	0.0727268	-9.25733	16	18	9	CDS		0	0
hsa-miR-4689	NM_016094	COMMD2	(((((((((((....((((((.&.))))))))))))))))).	2556	2596	1	-26.9	1	0.00569463	0.529	0.0108943	0.241484	-10.1658	17	19	17	3UTR		0	0
hsa-miR-4690-3p	NM_016094	COMMD2	...(((((.((..(((((((.&))))))).)).))))).	841	858	0.846154	-27.9	1	1.45e-05	0.456	0.0113958	0.2528	-12.2069	14	17	7	3UTR		0	0
hsa-miR-4690-3p	NM_016094	COMMD2	(((.(((((((..(((.((((&.)))).))).)))))))))).	780	811	1	-26.2	1	0.000677029	0.529	0.439765	0.0229084	-11.6055	17	21	10	3UTR		0	0
hsa-miR-4690-3p	NM_016094	COMMD2	.(((((((((((.((.(((((&))))).)))))))......).))))).	960	987	0.846154	-23.4	1	7.07e-07	0.426	0.296182	0.230311	-5.3155	18	27	7	3UTR		0	0
hsa-miR-4691-3p	NM_016094	COMMD2	.((.(((.((.(((.(((((((.&))))))))))))))).)).	1046	1065	1	-25.6	1	0.000195224	0.515	0.475462	0.0516449	-12.6992	17	19	15	3UTR		0	0
hsa-miR-4695-3p	NM_016094	COMMD2	((((((((((((((((((((..&)))))))...)))))........)))))))).	840	872	1	-26.8	1	0.00957387	0.456	0.366757	0.236557	-3.93757	20	32	8	3UTR		0	0
hsa-miR-4697-5p	NM_016094	COMMD2	((((((((((...((((..(((&.)))..)))).)))))))))).	3394	3438	1	-21.7	1	0.007958	0.632	3.65266	3.30715	-11.3983	17	22	10	3UTR		0	0
hsa-miR-4697-5p	NM_016094	COMMD2	.(((((((.((((((((((.(.&).)).))))))))..))))......))).	804	833	0.923077	-21	1	0.000392553	0.426	0.00944901	0.179084	-4.84971	18	29	8	3UTR		0	0
hsa-miR-4700-5p	NM_016094	COMMD2	..(((((.(((((((((((...&.)))))))))))))))).	2596	2637	1	-25.7	1	0.0609515	0.618	0.119006	-0.187261	-7.27064	16	18	16	3UTR		0	0
hsa-miR-4700-5p	NM_016094	COMMD2	((((((((.((((((((((...&)))))))))))))........))))).	2953	2980	0.846154	-22.9	1	0.000978215	0.574	0.284763	0.336156	-4.99396	18	27	13	3UTR		0	0
hsa-miR-4714-5p	NM_016094	COMMD2	..(((((((.((((((((((((&))))))))))).).)).))))).	1949	1972	1	-24	1	0.00355456	0.5	-0.0910882	0.219577	-6.19951	19	23	11	3UTR	MIRT624299	0	0
hsa-miR-4714-5p	NM_016094	COMMD2	.((((((.((((..((((((..&))))))))).).)))))).	1053	1072	0.923077	-21.1	1	0.000404871	0.574	0.451664	-0.0814172	-8.25293	16	19	9	3UTR	MIRT624299	0	0
hsa-miR-4714-5p	NM_016094	COMMD2	.(((((..((((((((((((((&)))))))))))).............)).))))).	1979	2013	0.923077	-19.1	1	0.0889914	0.559	0.158204	0.15151	-7.65065	19	34	12	3UTR	MIRT624299	0	0
hsa-miR-4716-3p	NM_016094	COMMD2	...(.((((((((..((((((.&))))))..)))))))).).	2707	2726	1	-20.3	1	0.0085979	0.559	-0.0339146	-0.254422	-12.2259	15	19	8	3UTR		0	0
hsa-miR-4716-3p	NM_016094	COMMD2	..(((((((....(((.(((..&))).)))...))))))).	2863	2881	1	-18.6	1	0.000287501	0.676	-0.225662	0.331262	-13.6602	13	18	7	3UTR		0	0
hsa-miR-3529-5p	NM_016094	COMMD2	.(((((.(((((((((......&.)))))))))))))).	933	977	1	-19.9	1	0.00134332	0.441	0.312841	0.18908	-5.33701	14	16	14	3UTR		0	0
hsa-miR-3529-5p	NM_016094	COMMD2	.(((.(.(((((.((((((((.&)))).)))))))))).))).	539	559	0.961538	-17.5	1	0.0342843	0.515	0.0413823	0.311512	-10.7452	17	20	10	CDS		0	0
hsa-miR-4721	NM_016094	COMMD2	((((((((((((((((.(((..&.)))))).)))).))))))))).	2034	2069	1	-23.9	1	5.18e-05	0.603	0.0260677	0.261826	-3.93757	19	23	9	3UTR		0	0
hsa-miR-4721	NM_016094	COMMD2	...(((((((((((((.(((((&))))).)).......))))))))))).	2778	2805	0.846154	-21.1	1	0.000155804	0.588	-0.141057	-0.146979	-6.51454	18	27	11	3UTR		0	0
hsa-miR-4721	NM_016094	COMMD2	.(((((.((((((((...((((&))))...))))))))...))))).	2266	2290	0.923077	-20.8	1	0.000703816	0.485	0.341629	0.811841	-5.57006	17	24	8	3UTR		0	0
hsa-miR-4723-5p	NM_016094	COMMD2	(((((.(((((((((((((((((.&)))))))))).......................)))))))..))))).	2514	2562	0.846154	-23.5	1	0.000606863	0.515	0.681183	0.00598706	-5.83853	22	48	10	3UTR		0	0
hsa-miR-4723-5p	NM_016094	COMMD2	.((((((((((((((.........&))))))).))))))).	2865	2881	1	-20.9	1	0.000287501	0.676	-0.325416	0.288435	-4.02637	14	16	7	3UTR		0	0
hsa-miR-4723-3p	NM_016094	COMMD2	((((((..((((((((......&))).))))).)).)))).	2200	2218	1	-20.2	1	2.23e-06	0.588	0.41552	0.314246	-7.7949	14	18	5	3UTR		0	0
hsa-miR-4724-3p	NM_016094	COMMD2	.((((((((((((((((....&))).))))).)))))))).	999	1018	1	-21.1	1	0.000282369	0.426	0.110159	0.121612	-3.79332	16	19	8	3UTR		0	0
hsa-miR-4724-3p	NM_016094	COMMD2	....((((((.(((((((...&.))))))).)))))).	973	996	1	-21.1	1	1.34e-05	0.426	0.425485	0.214693	-12.3713	13	16	7	3UTR		0	0
hsa-miR-4727-5p	NM_016094	COMMD2	..((((((((((((..(((((&)))))..)))))))..))))).	971	993	0.923077	-24.3	1	3.24e-06	0.441	-0.0992662	0.145975	-5.9255	17	22	7	3UTR		0	0
hsa-miR-4727-5p	NM_016094	COMMD2	..(((.((((((((((.....&.))))))))))))).	997	1028	1	-19.7	1	8.76e-07	0.426	-0.0214455	0.165966	-6.85796	13	15	13	3UTR		0	0
hsa-miR-4728-5p	NM_016094	COMMD2	(((((((((.(((((((......&.)))))))..)).))))))).	2655	2703	0.923077	-22.6	1	0.119773	0.632	-0.670774	-0.212298	-5.18008	16	21	7	3UTR		0	0
hsa-miR-4728-5p	NM_016094	COMMD2	.((((((((((((((........&)))))))))))))).	2830	2845	1	-22	1	0.226859	0.632	0.0050785	-0.0211418	-4.02637	14	15	14	3UTR		0	0
hsa-miR-4730	NM_016094	COMMD2	(((((((((.(((((.(((.(((&)))))).)))))))).)))))).	803	826	1	-23.5	1	2.64e-06	0.441	0.133481	0.276538	-5.41313	20	23	8	3UTR		0	0
hsa-miR-4731-5p	NM_016094	COMMD2	(((((((((.((((((..(((.&))).))))))))))..))))).	3421	3443	1	-22.1	1	0.00461475	0.662	4.05105	3.27629	-5.18008	18	22	10	3UTR		0	0
hsa-miR-4731-5p	NM_016094	COMMD2	((((((((((..(((((((...&)))))))...))..)))))))).	814	837	0.846154	-22.3	1	8.28e-07	0.441	-0.318805	0.334011	-10.1092	17	23	8	3UTR		0	0
hsa-miR-4731-5p	NM_016094	COMMD2	(((.((((((((((.(.(((((&.))))).).)))))..))))).))).	2853	2884	0.846154	-25	1	0.000831544	0.662	-0.327048	0.298224	-7.70505	19	26	5	3UTR		0	0
hsa-miR-4733-3p	NM_016094	COMMD2	((((..(((.(((((((((((.&)))))))))))))))))).	1156	1175	1	-20.6	1	0.000152769	0.647	-0.135937	0.357126	-11.2001	18	19	18	3UTR	MIRT478981	0	0
hsa-miR-4734	NM_016094	COMMD2	(((.(((((((.((((((((((&)))).))).))).)))))))))).	1040	1064	1	-25.8	1	7.99e-06	0.515	-0.143888	0.0497708	-10.3164	20	24	10	3UTR		0	0
hsa-miR-4734	NM_016094	COMMD2	((((.((((((((.(((((((.&)))...)))).))))))................)))))).	796	836	0.923077	-23.5	1	1.81e-06	0.426	-0.064758	0.215317	-8.91345	19	40	6	3UTR		0	0
hsa-miR-4736	NM_016094	COMMD2	......(((((((((((((&))))))))))))).	1053	1067	1	-19.5	0	0.000636442	0.529	0.0723561	-0.0451843	-15.5666	13	14	13	3UTR		0	0
hsa-miR-3064-5p	NM_016094	COMMD2	((.(((((.(((((((.(((.&))))))))))...))))).)).	1040	1062	1	-21.2	1	9.03e-07	0.485	0.21844	0.0803813	-6.5515	17	22	10	3UTR		0	0
hsa-miR-3064-5p	NM_016094	COMMD2	((((((((((.(((((.(((.&)))..))))...).))).))))))).	1218	1244	0.923077	-19.9	1	0.000495684	0.662	-0.22226	0.239056	-6.76235	18	26	7	3UTR		0	0
hsa-miR-3064-5p	NM_016094	COMMD2	..(((.(((((((((.(.((.&)).).)))))))))))).	515	533	1	-19.2	1	0.0860566	0.529	0.189466	0.165464	-7.09101	15	18	12	CDS		0	0
hsa-miR-4738-3p	NM_016094	COMMD2	.....(((((((((.(((((..&)))))....))))))))).	2104	2123	0.923077	-20.3	1	0.0188251	0.603	0.478111	0.327546	-14.401	14	19	9	3UTR		0	0
hsa-miR-4738-3p	NM_016094	COMMD2	(((((..((((.(((.(((((.&))).))..)))))))))))).	2682	2703	1	-19.8	1	0.119773	0.632	-0.119976	-0.368774	-10.9621	17	21	12	3UTR		0	0
hsa-miR-4741	NM_016094	COMMD2	((.((((((((((((((..((((&.))))..))..))))...)))))))).)).	50	112	1	-31.4	1	0.000331915	0.368	-0.027464	0.0960499	-5.49511	20	30	8	CDS		0	0
hsa-miR-4741	NM_016094	COMMD2	(((((((.((.((.((((((((.&)))))))).)).)).))))))).	1936	1959	0.846154	-30.8	1	3.63e-07	0.529	0.0443229	0.0912665	-9.93282	19	23	8	3UTR		0	0
hsa-miR-4741	NM_016094	COMMD2	.(((((((..((.((((((((((&))))))))))..))...........))))))).	2550	2583	1	-26.9	1	0.0706944	0.544	0.387008	0.224272	-7.38135	19	33	10	3UTR		0	0
hsa-miR-4745-5p	NM_016094	COMMD2	(((((((((((((((((..((..&.))..))))))..........)).))))).)))).	1050	1086	0.923077	-23.4	1	0.00125852	0.662	0.0271519	0.0204098	-3.93757	19	35	6	3UTR		0	0
hsa-miR-4745-5p	NM_016094	COMMD2	(((((((((((((((((..((..&))..))))))..........)).))))).)))).	1052	1086	1	-23.3	1	0.00125852	0.662	0.00130207	0.0366522	-3.93757	19	34	6	3UTR		0	0
hsa-miR-4746-3p	NM_016094	COMMD2	((((((.(((((((.((((..&.))))...))))))).)))))).	965	1003	1	-27.7	1	0.000582111	0.397	0.36123	0.234683	-6.21671	17	23	7	3UTR		0	0
hsa-miR-4747-3p	NM_016094	COMMD2	...((((..(((((((((((((&))))))))..))))))))).	838	858	1	-23.8	1	1.45e-05	0.456	0.435004	0.154096	-9.88456	17	20	9	3UTR		0	0
hsa-miR-4750-5p	NM_016094	COMMD2	...((((((.((((((((.((.&)).)))))))))))))).	547	565	1	-25.2	1	0.00598325	0.5	-0.0949789	0.274306	-7.75705	16	18	14	CDS		0	0
hsa-miR-4750-5p	NM_016094	COMMD2	...((((.(((((((((((...&)))))).))))).)))).	2678	2696	1	-24.2	1	0.0901029	0.632	-0.172135	-0.361733	-8.82818	15	18	6	3UTR		0	0
hsa-miR-4750-5p	NM_016094	COMMD2	((((((((((((((((......&)))))....)))).))))))).	1041	1063	1	-22.8	1	3.19e-06	0.5	0.104209	0.0416496	-3.93757	16	22	7	3UTR		0	0
hsa-miR-4751	NM_016094	COMMD2	((((((((((((((.(((((((((&))))..)))))))))..)).)))))))).	1152	1181	1	-22.8	1	0.000272093	0.676	0.483022	0.473945	-4.67302	23	29	9	3UTR		0	0
hsa-miR-4751	NM_016094	COMMD2	.((((((((((((((((.((((..&.))))))))....)))))))))))).	3473	3532	1	-22.7	1	0.000599867	0.691	1.49789	3.21398	-3.79332	20	26	12	3UTR		0	0
hsa-miR-4752	NM_016094	COMMD2	.(((((((((((((((((((..&.)))))))))).))))))....))).	2829	2884	1	-21.8	1	0.000831544	0.662	-0.00890567	0.11468	-3.79332	19	26	10	3UTR		0	0
hsa-miR-4752	NM_016094	COMMD2	..((((((((((.(((.((((.&)))))))................))))).))))).	1047	1082	0.846154	-17.5	1	0.00027516	0.632	-0.217717	0.0628897	-6.24613	17	35	7	3UTR		0	0
hsa-miR-4753-3p	NM_016094	COMMD2	(((((((.((((((((((.((.&.)).)))))))))).))))))).	948	998	1	-26	1	1.65e-05	0.412	0.468324	0.239681	-6.25121	19	23	10	3UTR		0	0
hsa-miR-4754	NM_016094	COMMD2	....((((((((((((((((((.&)))).)).)))))))))))).	2962	2983	1	-24.9	1	0.000589741	0.559	0.642062	0.173414	-9.54656	18	21	12	3UTR		0	0
hsa-miR-4755-3p	NM_016094	COMMD2	..((((((.(((.(((((....&))))).)))))..)))).	2263	2281	1	-19.3	1	2.08e-05	0.5	0.13821	0.804799	-7.30252	14	18	5	3UTR		0	0
hsa-miR-4756-5p	NM_016094	COMMD2	(((((((((((((((.(((.(((&))).))))))))).......................).)))))))).	844	891	1	-26.5	1	0.000896845	0.529	0.260728	0.235933	-4.17062	21	47	9	3UTR		0	0
hsa-miR-4757-5p	NM_016094	COMMD2	.(((...((((..((((((((..&)))))))))))).))).	3147	3164	1	-19.8	1	0.000431836	0.618	4.64086	2.43834	-15.9929	15	17	12	3UTR		0	0
hsa-miR-4758-5p	NM_016094	COMMD2	((..(((((.((((((((((((.&)))..))))))))).)))))..)).	2250	2275	1	-25.1	1	8.85e-05	0.515	0.698172	0.636587	-9.76964	19	25	9	3UTR		0	0
hsa-miR-4758-5p	NM_016094	COMMD2	((((((..((((((((((((...&.))))))))...))))...)))))).	219	273	0.846154	-24.8	1	5.93e-05	0.574	0.151952	0.172683	-7.7949	18	26	8	CDS		0	0
hsa-miR-4763-3p	NM_016094	COMMD2	.((((((((((((((((..(((((&))))).))))))..)))).......................)))))).	2265	2313	1	-27.7	1	0.00141851	0.618	0.886052	0.763333	-3.79332	21	48	6	3UTR		0	0
hsa-miR-4764-5p	NM_016094	COMMD2	.((((((((((..........&)))))))))).	2856	2867	1	-17.2	1	0.0429429	0.618	-0.0284836	0.265186	-10.2546	10	11	10	3UTR		0	0
hsa-miR-4767	NM_016094	COMMD2	(((.(((((.((.((((.(((((&))))))))))).)).)))..))).	3	27	0.923077	-29.6	1	2.55e-06	0.375	0	0	-9.50123	19	24	11	5UTR		0	0
hsa-miR-4767	NM_016094	COMMD2	.(((((((((((((((((((...&)))).))))))))).)))))).	2757	2779	1	-28.3	1	0.000302587	0.529	-0.0100481	-0.0884764	-3.79332	19	22	9	3UTR		0	0
hsa-miR-4767	NM_016094	COMMD2	(.(((((((((((((((.(((((&))))).)))..))).)))).......................))))).).	1013	1063	0.846154	-27.8	1	3.19e-06	0.5	-0.0363165	0.0297801	-5.10125	21	50	5	3UTR		0	0
hsa-miR-4767	NM_016094	COMMD2	(((....((((.((((((((((.&))))))))))..))))....))).	108	132	1	-27.5	0	1.1e-06	0.353	0.314844	0.214332	-17.8801	17	24	10	CDS		0	0
hsa-miR-4769-5p	NM_016094	COMMD2	(((((((((((((((((((((((.&))))).)))))...))))................))))))))).	3094	3138	0.846154	-23.4	1	0.176688	0.588	2.83559	2.51787	-3.93757	23	44	9	3UTR		0	0
hsa-miR-4769-5p	NM_016094	COMMD2	(.((((((((......((((((((&))))))))..)))))))).).	815	836	1	-22.6	1	1.81e-06	0.426	0.180959	0.235308	-14.3873	17	21	8	3UTR		0	0
hsa-miR-4769-5p	NM_016094	COMMD2	(((((((((.(.((((((.((((.&)))).)))))).)..))))))))).	2712	2737	0.846154	-21	1	0.0119629	0.574	-0.210385	-0.0180992	-8.52688	20	25	9	3UTR		0	0
hsa-miR-4774-3p	NM_016094	COMMD2	.....((((((((((((((..&)))))))))))).)).	3070	3086	1	-18.7	1	6.69e-05	0.618	3.15293	1.91096	-13.6656	14	16	12	3UTR		0	0
hsa-miR-4774-3p	NM_016094	COMMD2	.((((((((((((.(((....&))))))))...........))))))).	1823	1850	0.923077	-18.5	1	0.00474741	0.647	0.22019	0.172634	-4.65016	15	27	8	3UTR		0	0
hsa-miR-4776-3p	NM_016094	COMMD2	((.((((((((((((((......&)).)))))))))).)).)).	2748	2768	1	-21.4	1	4.22e-06	0.559	-0.0354693	-0.0196451	-5.49511	16	20	10	3UTR		0	0
hsa-miR-4779	NM_016094	COMMD2	..((((((((((((........&.)))))))))))).	2918	2967	1	-19.1	1	0.03898	0.603	0.505017	0.445058	-5.9255	12	14	12	3UTR		0	0
hsa-miR-4781-5p	NM_016094	COMMD2	..(((((((.((((.....((&))...)))).))))).)).	2864	2883	0.846154	-18.8	1	0.000450881	0.676	0.00333025	0.342274	-7.16801	13	19	5	3UTR		0	0
hsa-miR-4781-5p	NM_016094	COMMD2	..(((((((..(((((...((&)).)))))))))))).	2255	2271	1	-17.7	1	0.000629237	0.5	1.45373	0.639716	-9.02428	14	16	12	3UTR		0	0
hsa-miR-4783-5p	NM_016094	COMMD2	((((((((((.((((((((..&)))))))).))).)..................)))))).	1006	1045	0.846154	-28.2	1	0.0012121	0.397	-0.0693537	0.115365	-6.76235	18	39	8	3UTR		0	0
hsa-miR-4783-5p	NM_016094	COMMD2	(((((.((((((((((.((((&)).))..)).)))))))).)).....))).	2750	2780	1	-25.8	1	0.000307203	0.529	0.0512067	-0.12029	-5.83853	19	30	8	3UTR		0	0
hsa-miR-4786-5p	NM_016094	COMMD2	((((((((((.(((((((((..&.)))).))))))))))...................))))).	1019	1086	1	-24.5	1	0.00125852	0.662	0.0478321	0.0129132	-6.76235	19	41	10	3UTR		0	0
hsa-miR-4786-3p	NM_016094	COMMD2	......((((((((.((((((.&.)))))).)))))))).	3115	3152	1	-22.7	0	0.000315067	0.603	3.2704	2.64146	-16.302	14	17	8	3UTR		0	0
hsa-miR-4786-3p	NM_016094	COMMD2	...(((..((((((((((.((.&)).))))))))))..))).	2747	2766	1	-20.5	1	5.55e-06	0.559	-0.150518	-0.0682712	-10.3719	15	19	10	3UTR		0	0
hsa-miR-4786-3p	NM_016094	COMMD2	...((((..(((((..((((((&)))))))))))....)))).	2206	2226	1	-19.7	1	0.0012794	0.588	0.16168	0.333023	-10.8531	15	20	11	3UTR		0	0
hsa-miR-4787-5p	NM_016094	COMMD2	((.((((((((((((((((((.&)))))).........)))).)))))))).)).	804	836	0.923077	-27.9	1	1.81e-06	0.426	0.123843	0.197201	-5.49511	20	32	8	3UTR		0	0
hsa-miR-4787-5p	NM_016094	COMMD2	.(((.((((((((((.((((((&))))).).)))))))..........................))).))).	6	55	0.846154	-26.5	1	0.000131772	0.471	0.062361	-0.0711	-8.14541	19	49	7	5UTR		0	0
hsa-miR-4787-5p	NM_016094	COMMD2	((.(((((.((((.(((((...&))))).))))))))).)).	1039	1058	1	-24.1	1	1.51e-06	0.456	-0.661143	0.087253	-7.40834	16	19	9	3UTR		0	0
hsa-miR-4796-5p	NM_016094	COMMD2	.((((.(((((((((((((...&.))))))))))))))))).	1026	1077	1	-24.7	1	0.000341655	0.603	-0.0506623	0.0703859	-5.69428	17	19	17	3UTR		0	0
hsa-miR-4796-3p	NM_016094	COMMD2	....(.((((((((((.((((.&)))).)))))))))).).	2126	2144	1	-18.3	1	0.0197999	0.632	0.0490187	0.343194	-11.4475	15	18	10	3UTR		0	0
hsa-miR-4796-3p	NM_016094	COMMD2	.....((((((((((((.((..&)).)))))))))))).	2298	2314	1	-18.4	1	0.00560045	0.603	0.745859	0.853307	-13.6656	14	16	12	3UTR		0	0
hsa-miR-4799-5p	NM_016094	COMMD2	.((((((((((.((.(((((((&.))))))))).)))))..))))).	3054	3087	1	-22.9	1	0.000889091	0.618	2.69122	1.66379	-7.87558	19	24	9	3UTR		0	0
hsa-miR-4799-3p	NM_016094	COMMD2	((((((((((((((((((....&.))))))))).....))))))))).	775	827	1	-23.3	1	3.57e-06	0.426	0.161946	0.0541436	-3.93757	18	25	9	3UTR		0	0
hsa-miR-5002-5p	NM_016094	COMMD2	..(((((((((((((((.((((((&)))))))))....)))))))))))).	777	803	0.846154	-21.2	1	0.0241715	0.529	0.244744	0.0816306	-4.957	21	26	12	3UTR		0	0
hsa-miR-5002-5p	NM_016094	COMMD2	..((((((((.(((((((......&))))))))))))))).	3106	3122	1	-17.2	1	0.235848	0.632	2.53623	3.07952	-7.78178	15	16	15	3UTR		0	0
hsa-miR-548ao-3p	NM_016094	COMMD2	...(((.(((((((((((((..&.))))))))))))).))).	2921	2961	1	-19.4	1	0.00212992	0.618	0.544549	0.463413	-8.05823	16	19	13	3UTR		0	0
hsa-miR-5006-3p	NM_016094	COMMD2	...(((((((((((((..((.&))..))))))))...))))).	2003	2024	1	-20.2	1	0.0141732	0.588	-0.0534742	0.167157	-6.51454	15	21	8	3UTR		0	0
hsa-miR-5008-5p	NM_016094	COMMD2	...(((((..(((((.((((((&)))))))))))...........))))).	2256	2284	1	-25.7	1	3.34e-06	0.471	1.30918	0.657711	-9.04649	16	28	11	3UTR		0	0
hsa-miR-5008-5p	NM_016094	COMMD2	((..((((((((((..((((((&))))))..))))))...))))..)).	1042	1068	0.846154	-23.3	1	0.000654958	0.544	0.206908	-0.022695	-9.49563	18	26	6	3UTR		0	0
hsa-miR-5010-5p	NM_016094	COMMD2	.((((..(((((((((......&.)))).)))))....)))).	810	833	0.846154	-21.4	1	0.000392553	0.426	0.218441	0.172837	-7.23797	13	20	5	3UTR		0	0
hsa-miR-5010-5p	NM_016094	COMMD2	((((((((.(((((((((((..&))))))))................)))..)))))))).	2843	2881	1	-20.9	1	0.000287501	0.676	-0.0107184	0.304342	-4.99396	19	38	8	3UTR		0	0
hsa-miR-5087	NM_016094	COMMD2	.(((((((.((((((((((((((&)))))))))......................)))))..))))))).	817	863	0.846154	-22.4	1	0.000679661	0.441	0.104606	0.21969	-4.84971	21	46	9	3UTR		0	0
hsa-miR-5087	NM_016094	COMMD2	..(.((((((.(((((((((((.&))))))))))))))))).).	2336	2356	1	-20.5	1	0.00705634	0.765	1.31392	0.718737	-10.8138	18	20	17	3UTR		0	0
hsa-miR-5088-5p	NM_016094	COMMD2	((((((((((((((..(((((...&))))).)))))))..))).)))).	2256	2280	1	-24.3	1	9.9e-05	0.515	0.789428	0.672577	-4.90607	19	24	7	3UTR		0	0
hsa-miR-5088-5p	NM_016094	COMMD2	.((((((..(((..(((.((((((&)))))))))..)))..))).))).	1674	1698	1	-21.4	1	0.51307	0.632	-0.056429	-0.176997	-9.30932	18	24	9	3UTR		0	0
hsa-miR-5088-3p	NM_016094	COMMD2	...((((((((((((((((((&)))))...))))))))))))).	1975	1997	1	-26.3	1	0.0107801	0.529	-0.176606	0.13508	-6.51454	18	22	13	3UTR		0	0
hsa-miR-5089-5p	NM_016094	COMMD2	.(.((..(((((((((((...&)))))))))))..)).).	970	988	0.974359	-20.6	1	1.08e-06	0.426	0.572819	0.217816	-8.79551	14	18	11	3UTR		0	0
hsa-miR-5089-5p	NM_016094	COMMD2	.(.((((((((.(((((((((&)))))))))))))..)))).).	44	66	0.884615	-20.2	1	1.65e-05	0.471	-0.333764	0.0116747	-8.69767	18	22	13	5UTR		0	0
hsa-miR-5093	NM_016094	COMMD2	((((((.(((((((((.(((...&))))))..)))))).)))).)).	2682	2705	1	-22.2	1	0.0833662	0.632	-0.154117	-0.431365	-5.48126	18	23	6	3UTR		0	0
hsa-miR-5093	NM_016094	COMMD2	(((((..((((.(((((.(((((&)).))).))))).))))))))).	2272	2295	0.846154	-21.7	1	0.00118182	0.5	0.15125	0.78211	-10.729	19	23	9	3UTR		0	0
hsa-miR-5093	NM_016094	COMMD2	......((((((.(((((((...&))))))).....)))))).	80	99	0.846154	-21.4	0	7.17e-05	0.382	0.00894489	0.116597	-16.8557	13	19	7	CDS		0	0
hsa-miR-5187-3p	NM_016094	COMMD2	(((((((((((.(((((.(..&.).))))).))))))))))).	1974	2030	1	-24.1	1	0.000309004	0.588	-0.51259	0.175764	-7.28438	17	21	11	3UTR		0	0
hsa-miR-5195-3p	NM_016094	COMMD2	..(((.(((.((((((((((.&))))))))))..............))).))).	3430	3462	1	-23.9	1	0.000944836	0.603	4.31604	3.19031	-8.10047	16	32	10	3UTR		0	0
hsa-miR-5195-3p	NM_016094	COMMD2	.(((((...((((.(((((((&))))))).))))...))))).	2261	2282	0.846154	-21.9	1	1.58e-05	0.5	1.35537	0.645975	-9.56388	16	21	7	3UTR		0	0
hsa-miR-5196-3p	NM_016094	COMMD2	(((((..(.(((.((((((((&)))))))).))).)..)..)))).	1007	1031	0.846154	-21.9	1	1.28e-07	0.426	0.00604139	0.0560177	-9.72774	17	24	8	3UTR		0	0
hsa-miR-5196-3p	NM_016094	COMMD2	((.((((.((((((((((...&)))))..))))))))))).	978	997	1	-20.6	1	1.77e-05	0.426	0.0143706	0.163467	-7.80875	16	19	11	3UTR		0	0
hsa-miR-5572	NM_016094	COMMD2	((((((((((((.(((.....&))).)))))))))))).	1041	1058	1	-25.6	1	1.51e-06	0.456	0.489146	0.0672626	-5.22671	15	17	12	3UTR		0	0
hsa-miR-548as-5p	NM_016094	COMMD2	...((((..((.((((((((((&))))))))))))....)))).	898	919	1	-17	1	0.204157	0.588	0.233433	0.356501	-13.2314	16	21	12	3UTR		0	0
hsa-miR-664b-3p	NM_016094	COMMD2	(((.((((((((..(((((...&))))))))))))).))).	980	998	0.923077	-20.9	1	1.65e-05	0.412	-0.337547	0.127234	-9.11557	16	18	13	3UTR		0	0
hsa-miR-664b-3p	NM_016094	COMMD2	((((((((((((((((......&)))))))))..))))))).	838	857	1	-19.7	1	1.08e-05	0.471	0.412793	0.139103	-3.93757	16	19	9	3UTR		0	0
hsa-miR-5584-5p	NM_016094	COMMD2	((((((((((((..........&))))))..)))))).	2255	2270	1	-17.5	1	0.00134796	0.5	1.1989	0.667882	-7.05204	12	15	6	3UTR		0	0
hsa-miR-5585-3p	NM_016094	COMMD2	((((.(((((((((((......&.))))))))))).)))).	935	980	1	-26.8	1	0.000533089	0.441	-0.0950473	0.147849	-8.05661	15	18	11	3UTR		0	0
hsa-miR-548au-3p	NM_016094	COMMD2	(.(((((((.....(((((((&)))))))))))))).).	1158	1175	1	-18.5	1	0.000152769	0.647	0.00425701	0.352753	-14.6613	15	17	14	3UTR		0	0
hsa-miR-1295b-5p	NM_016094	COMMD2	(((((((.((((((((((...&)))))))))............................).))))))).	1018	1065	1	-22	1	0.000195224	0.515	0.0448391	0.0972482	-6.25121	17	47	9	3UTR		0	0
hsa-miR-5585-5p	NM_016094	COMMD2	(((((((((.((((((((...&))))))))..))))))))).	68	88	1	-26.4	1	0.00373103	0.412	0.0315101	0.13048	-5.18008	17	20	9	CDS		0	0
hsa-miR-5589-5p	NM_016094	COMMD2	((((((((((....(((((((&)))))))....)))).)))))).	1036	1059	0.846154	-25.1	1	8.26e-07	0.471	0.600078	0.0416497	-12.2551	17	23	7	3UTR		0	0
hsa-miR-5589-5p	NM_016094	COMMD2	((((((((.((..(.(((((.&))))).).)))))))))).	537	556	1	-25.3	1	0.0216458	0.5	0.127147	0.262644	-10.3653	16	19	10	CDS		0	0
hsa-miR-5589-5p	NM_016094	COMMD2	(((((((.((((((((((...&)))))........)))))))))))).	948	974	1	-24.3	1	0.0171463	0.412	0.407241	0.183457	-6.25121	17	26	12	3UTR		0	0
hsa-miR-5591-5p	NM_016094	COMMD2	(((((....(((((((..(((&.)))..)))))))..))))).	2528	2562	1	-19.5	1	0.000606863	0.515	0.818883	0.225837	-10.7522	15	21	7	3UTR		0	0
hsa-miR-5591-3p	NM_016094	COMMD2	.(((((..(((((((((....&.)))))))))))))).	779	810	1	-20.1	1	0.00103318	0.515	0.151806	0.164716	-7.65065	14	16	14	3UTR		0	0
hsa-miR-5591-3p	NM_016094	COMMD2	....((((((((((..((((.&)))).))))))).))).	2214	2231	1	-19	1	0.00487599	0.574	0.357988	0.462116	-10.5151	14	17	7	3UTR		0	0
hsa-miR-5681a	NM_016094	COMMD2	.(((((((((((..........&.))))))))))).	2270	2292	1	-20.3	1	0.00107666	0.5	0.386439	0.807146	-6.90779	11	13	11	3UTR		0	0
hsa-miR-5681b	NM_016094	COMMD2	.((((((((((((((((((((.&)))))))))).)).....)))))...))).	2077	2107	1	-19.2	1	0.00505638	0.618	0.369957	0.340064	-3.79332	20	30	10	3UTR		0	0
hsa-miR-5698	NM_016094	COMMD2	.((.(((((((((((.......&.)))))))))))..)).	1021	1059	0.846154	-24.8	1	8.26e-07	0.471	-0.231347	0.107244	-7.0584	13	17	11	3UTR		0	0
hsa-miR-5698	NM_016094	COMMD2	..((((((.((((((((((...&)))))))))).)))))).	2949	2967	1	-24.5	1	0.03898	0.603	0.323919	0.378983	-6.01339	16	18	10	3UTR		0	0
hsa-miR-5699-3p	NM_016094	COMMD2	(((((((((.((((.(.(((((&.))).)).).))))..))))))))).	964	995	0.923077	-23.2	1	7.52e-06	0.426	-0.225793	0.165966	-5.91553	19	26	9	3UTR		0	0
hsa-miR-5699-3p	NM_016094	COMMD2	..(((((..(((..(((((((.&)))))))..))).))))).	1050	1069	0.846154	-21.7	1	0.000842467	0.544	0.532578	0.0241579	-10.473	15	19	7	3UTR		0	0
hsa-miR-5699-3p	NM_016094	COMMD2	(((.(((((((((((((((.((&))))))))))))).))))....))).	2206	2232	1	-21.8	1	0.0258976	0.574	0.247743	0.422997	-6.9696	20	26	13	3UTR		0	0
hsa-miR-5708	NM_016094	COMMD2	((((((.(((((((((....&.))))))))).)))))).	790	821	1	-25.4	1	8.91e-07	0.456	0.401688	0.0279061	-5.48126	15	18	9	3UTR		0	0
hsa-miR-5787	NM_016094	COMMD2	(.(((((((.((((((((((&))))))))))))).......)))).).	84	111	0.846154	-26.3	1	0.000260658	0.382	-0.0849828	0.0577333	-6.34376	18	27	13	CDS		0	0
hsa-miR-5787	NM_016094	COMMD2	(((((((((.((((...(((&.))).)))).))))))))).	1030	1060	1	-26.5	1	5.3e-06	0.485	-0.186923	0.0410249	-6.14858	16	20	9	3UTR		0	0
hsa-miR-5787	NM_016094	COMMD2	.(((((((((((((((((..&))))...))))))))))).)).	2104	2126	0.923077	-23.5	1	0.0271452	0.618	0.380748	0.314246	-3.79332	17	22	11	3UTR		0	0
hsa-miR-6069	NM_016094	COMMD2	.(((..(((((.((((((((.&))).))))))))))..))).	804	824	1	-27.9	1	2.15e-06	0.456	0.162912	0.155346	-13.1601	16	20	10	3UTR		0	0
hsa-miR-6069	NM_016094	COMMD2	.((((((((((((((((((((&))).)))...))))))).............................))))))).	840	894	0.923077	-26.7	1	0.0015476	0.559	0.306135	0.319643	-3.79332	20	54	7	3UTR		0	0
hsa-miR-6069	NM_016094	COMMD2	((.(((((((((((.......&)))))).))))).)).	2268	2284	1	-23.7	1	3.34e-06	0.471	0.412044	0.725778	-6.46361	13	16	6	3UTR		0	0
hsa-miR-6075	NM_016094	COMMD2	...((((((((((((.((((.&)))).))).)....)))))))).	1041	1064	1	-23.8	1	7.99e-06	0.515	0.315454	0.0166615	-6.74759	16	23	8	3UTR		0	0
hsa-miR-6075	NM_016094	COMMD2	..((((.((((((..((((((&)))))).)))))).)))).	2676	2695	0.846154	-21.8	1	0.090204	0.618	-0.0886812	-0.287406	-8.09298	16	19	6	3UTR		0	0
hsa-miR-6075	NM_016094	COMMD2	..(((((((((.(((..((..&)).)))..))..))))))).	2264	2284	0.923077	-20.8	1	3.34e-06	0.471	0.284017	0.804017	-8.53685	14	20	7	3UTR		0	0
hsa-miR-6085	NM_016094	COMMD2	((((.((((((((.(((((&))))).)))))))).)))).	3427	3447	1	-23.5	1	0.0113568	0.676	3.90143	3.33332	-8.91345	17	20	8	3UTR		0	0
hsa-miR-6085	NM_016094	COMMD2	...(((((((((..(((..&.))).))))))))).	1038	1060	0.846154	-21	1	5.3e-06	0.485	0.157358	0.0785072	-8.66051	12	15	9	3UTR		0	0
hsa-miR-6085	NM_016094	COMMD2	..((((((((((((((...&))))).........))))))).)).	534	559	1	-21.2	1	0.0342843	0.515	0.00497815	0.372041	-4.957	14	25	7	CDS		0	0
hsa-miR-6086	NM_016094	COMMD2	.((((.((((((((.(((..&))).)))))))))))).	81	98	0.923077	-25.2	1	2.37e-05	0.382	-0.233808	0.0832777	-6.42973	15	17	12	CDS		0	0
hsa-miR-6086	NM_016094	COMMD2	(((((((....(((((((..&)))))))))))))).	2683	2698	1	-21.3	1	0.0897655	0.632	-0.0216197	-0.374251	-11.3749	14	15	14	3UTR		0	0
hsa-miR-6088	NM_016094	COMMD2	..(((((.(((((((.(((.&))).))))))).))))).	552	570	0.807692	-24	1	0.00120807	0.515	-0.42896	0.317065	-7.50368	15	18	7	CDS	MIRT568003	0	1
hsa-miR-6088	NM_016094	COMMD2	.(((((((((((((((((((&))))))))...))))))).)))).	3429	3453	1	-21.3	1	0.0217924	0.618	4.32041	3.24337	-3.79332	19	24	8	3UTR	MIRT568003	0	1
hsa-miR-6088	NM_016094	COMMD2	....(((((((((((((((.&)))))))).))).)))).	403	421	0.923077	-20	1	0.0023453	0.559	0.209792	0.212666	-9.54656	15	18	8	CDS	MIRT568003	0	1
hsa-miR-6090	NM_016094	COMMD2	((((((((((((((.....&)))))))).)))))).	2578	2594	1	-25.7	1	0.00859811	0.544	-0.483001	0.214101	-4.90607	14	16	8	3UTR		0	0
hsa-miR-6090	NM_016094	COMMD2	(..((((.((((((((((.&)))))))))...).))))..).	556	578	1	-23.2	1	0.0015258	0.5	-0.118472	0.22877	-8.97242	15	22	9	CDS		0	0
hsa-miR-6124	NM_016094	COMMD2	(((((((((((((((((((.&)))))))))))))))).))).	2831	2852	1	-24.2	1	0.415666	0.588	-0.0138002	0.076748	-3.93757	19	21	16	3UTR		0	0
hsa-miR-6127	NM_016094	COMMD2	(((.(((((((((((((((&))))))))).....................)))))).))).	1673	1714	1	-23.2	1	0.000801157	0.618	-0.11057	-0.102528	-6.9696	18	41	9	3UTR		0	0
hsa-miR-6127	NM_016094	COMMD2	....(((((((((((..((&))..)))))).))))).	549	566	0.923077	-23	1	0.0063149	0.485	-0.363381	0.329837	-9.77961	13	17	6	CDS		0	0
hsa-miR-6127	NM_016094	COMMD2	(((((..(((.(((((((.&))))))).)))..))))).	2396	2415	0.923077	-20.3	1	0.201232	0.691	0.470164	0.59825	-10.207	15	19	7	3UTR		0	0
hsa-miR-6127	NM_016094	COMMD2	.((((((((((((((((((&))))))))).........))))))))).	2695	2723	0.846154	-20.2	1	0.173033	0.559	-0.0202955	-0.403791	-3.79332	18	28	9	3UTR		0	0
hsa-miR-6131	NM_016094	COMMD2	((((((((.(((((((((.&))))..))))).)).)))))).	1219	1241	0.846154	-20.9	1	0.00145063	0.662	0.713661	0.21969	-4.99396	17	22	6	3UTR		0	0
hsa-miR-6131	NM_016094	COMMD2	((((((((((((((((((.&)).))))))))..............)))))...))).	3127	3164	1	-19.2	1	0.000431836	0.618	3.15076	2.64635	-3.93757	18	37	8	3UTR		0	0
hsa-miR-6131	NM_016094	COMMD2	(((((((.(((((((.((.&)))))))))..................))))))).	904	939	1	-17.9	1	0.140424	0.588	0.675368	0.277788	-6.48426	16	35	9	3UTR		0	0
hsa-miR-6500-3p	NM_016094	COMMD2	.((((((((((((((((((((&))))............))))))))))))..............)))).	808	855	0.923077	-22	1	5.06e-06	0.456	0.0630796	0.0797562	-3.79332	20	47	12	3UTR		0	0
hsa-miR-6500-3p	NM_016094	COMMD2	.(((((.(((((.(((((((.&))))))).)))))..))))).	1946	1967	0.923077	-21.9	1	4.1e-06	0.485	-0.0305606	0.189846	-6.62614	17	21	7	3UTR		0	0
hsa-miR-6500-3p	NM_016094	COMMD2	......(((.(((((.(((((&)))))))))).))).	2268	2283	1	-18.6	0	3.64e-06	0.485	0.756292	0.627981	-17.0421	13	15	10	3UTR		0	0
hsa-miR-6502-3p	NM_016094	COMMD2	...(((((((((((.......&.))))))))))).	3284	3303	1	-16.1	1	0.0356264	0.588	3.00939	3.62673	-7.48304	11	13	11	3UTR		0	0
hsa-miR-6503-5p	NM_016094	COMMD2	.(((((.(((((...(((((((.&))))).))..)))))))))).	1057	1078	1	-20.5	1	0.000237401	0.603	-0.3313	-0.0445596	-8.21843	17	21	10	3UTR		0	0
hsa-miR-6505-3p	NM_016094	COMMD2	(((((((((((((((((((((&))))))))....))))))))..........))))).	836	872	0.846154	-21.7	1	0.00957387	0.456	0.344095	0.1997	-3.93757	21	36	8	3UTR		0	0
hsa-miR-6505-3p	NM_016094	COMMD2	.((((((((((((((......&)))))))))))))).	1009	1024	1	-20.1	1	9.36e-06	0.426	0.339813	0.150348	-4.02637	14	15	14	3UTR		0	0
hsa-miR-6510-5p	NM_016094	COMMD2	..(((((((((...(((((((.&)).))))).....))))))))).	2860	2883	1	-23.2	1	0.000450881	0.676	-0.112234	0.338603	-10.4498	16	23	9	3UTR		0	0
hsa-miR-6511a-5p	NM_016094	COMMD2	..(((((((.....(((.(((((&))))).))).....))))))).	2291	2313	1	-21.8	1	0.00141851	0.618	0.908296	0.893209	-14.5171	15	22	7	3UTR		0	0
hsa-miR-6512-3p	NM_016094	COMMD2	(((((.((((((((........&.))))))))))))).	1997	2017	1	-18.7	1	0.0585963	0.559	0.709348	0.146816	-6.80703	13	15	13	3UTR		0	0
hsa-miR-6515-3p	NM_016094	COMMD2	((((((((((((((.(((((&))))).))))))........))))..)))).	1007	1038	0.846154	-20.5	1	4.31e-05	0.412	0.112241	0.173462	-4.67302	19	31	6	3UTR		0	0
hsa-miR-6515-3p	NM_016094	COMMD2	..((((((.(((((.(((..&)))...))))))))))).	3290	3308	1	-19.1	1	0.00140599	0.603	1.71948	3.75443	-6.74884	14	18	11	3UTR		0	0
hsa-miR-6515-3p	NM_016094	COMMD2	..(((((((((((((.(((.&.)))..)))))))..)))))).	1988	2024	0.923077	-18.8	1	0.0141732	0.588	0.67701	0.225836	-5.19005	16	22	7	3UTR		0	0
hsa-miR-6716-3p	NM_016094	COMMD2	...((((((((..((((.((..&)).))))..)))))))).	2009	2027	1	-17.9	1	0.00163928	0.559	0.224271	0.322069	-11.1505	14	18	8	3UTR		0	0
hsa-miR-6716-3p	NM_016094	COMMD2	(((..(((..(((((((.((((&))))))))).))..)))))).	2211	2232	1	-17.7	1	0.0258976	0.574	0.153857	0.446468	-13.3875	17	21	9	3UTR		0	0
hsa-miR-6720-3p	NM_016094	COMMD2	...(((((((((((..((....&.))..))))))))))).	2275	2301	1	-21.7	1	0.00071011	0.529	0.323848	0.771157	-7.48304	13	17	11	3UTR		0	0
hsa-miR-6720-3p	NM_016094	COMMD2	...(((((((((((..((....&))..))))))))))).	2285	2301	1	-21.3	1	0.00071011	0.529	2.0081	0.775069	-7.48304	13	16	11	3UTR		0	0
hsa-miR-6724-5p	NM_016094	COMMD2	...(((((((((.(((((((((.&)))))..))))))))........))))).	2255	2284	1	-27.7	1	3.34e-06	0.471	1.02941	0.644411	-7.80367	18	29	8	3UTR		0	0
hsa-miR-6724-5p	NM_016094	COMMD2	((.(((((.((((.((((((((.&)))))))).)).............)).).)))).)).	815	852	0.846154	-26.1	1	1.64e-06	0.441	0.180959	0.235308	-7.40834	19	37	8	3UTR		0	0
hsa-miR-6724-5p	NM_016094	COMMD2	(((.(((((.(((.((.(((.((&)).))).)).))))))))..))).	1045	1069	0.923077	-25.4	1	0.000842467	0.544	-0.311309	-0.0320656	-9.06894	18	24	8	3UTR		0	0
hsa-miR-892c-3p	NM_016094	COMMD2	..(((((((((((((((((((.&.))))))))))))..))))))).	965	993	1	-25.7	1	3.24e-06	0.441	0.306494	0.205947	-4.957	19	23	12	3UTR		0	0
hsa-miR-6726-5p	NM_016094	COMMD2	.(((.(((((((((((((((.&.)))))))))...))))))..))).	528	560	1	-30.6	1	0.0142927	0.5	0.0463187	0.289299	-7.91236	18	25	9	CDS		0	0
hsa-miR-6726-5p	NM_016094	COMMD2	.(((.(((.(((((((((((.&)))))))))..)).)))..))).	2265	2288	1	-26.8	1	0.000189468	0.485	0.698516	0.704654	-8.96875	17	23	9	3UTR		0	0
hsa-miR-6726-3p	NM_016094	COMMD2	(((((((.((((((((....&)))))))).).)))))).	839	857	1	-22.6	1	1.08e-05	0.471	0.174711	0.242804	-6.25121	15	18	8	3UTR		0	0
hsa-miR-6728-3p	NM_016094	COMMD2	((((((((..((((((.....&))))))..)))))))).	2202	2219	0.897436	-23.3	1	3.26e-06	0.574	0.263392	0.426126	-6.23647	14	17	8	3UTR		0	0
hsa-miR-6728-3p	NM_016094	COMMD2	((((.((((((.((..(((((&))))).)))))))))))).	1057	1076	1	-21.7	1	0.000242954	0.603	0.726534	0.0453979	-12.3719	17	19	12	3UTR		0	0
hsa-miR-6729-3p	NM_016094	COMMD2	((((((((((((.((((((((&)))))))).))))).)))......)))).	838	867	1	-26.3	1	0.000386418	0.441	0.563014	0.14535	-5.22671	20	29	8	3UTR		0	0
hsa-miR-6729-3p	NM_016094	COMMD2	...((((.(((((((((((((&))))))...)))))))..)))).	2747	2770	0.923077	-23.3	1	3.36e-06	0.529	-0.106355	-0.0233159	-8.82818	17	23	7	3UTR		0	0
hsa-miR-6729-3p	NM_016094	COMMD2	((((...((((..((((((((&))))))))..)))).....)))).	1007	1031	0.846154	-21.1	1	1.28e-07	0.426	0.00604139	0.0560177	-16.1372	16	24	8	3UTR		0	0
hsa-miR-6730-3p	NM_016094	COMMD2	((((((..((((((((((((((&)))).)))..)))))))...........)))))).	839	874	1	-25.9	1	0.00716199	0.471	0.441864	0.172213	-7.7949	20	35	7	3UTR		0	0
hsa-miR-6730-3p	NM_016094	COMMD2	.((((.((((((((((((((..&))))))))..)).)))))))).	2007	2029	0.923077	-22.2	1	0.000674559	0.574	-0.0352953	0.189064	-5.69428	18	22	8	3UTR		0	0
hsa-miR-6730-3p	NM_016094	COMMD2	.(((..(((((((((.(((...&))))))))).)))..))).	1009	1028	0.846154	-21.6	1	8.76e-07	0.426	0.613255	0.155346	-10.0464	15	19	9	3UTR		0	0
hsa-miR-6732-5p	NM_016094	COMMD2	.((((((((((((((((.((&.))..))))))))).))))))).	2757	2788	1	-24.7	1	0.0352584	0.544	-0.046334	-0.117766	-3.79332	18	23	9	3UTR		0	0
hsa-miR-6732-5p	NM_016094	COMMD2	.(((((((((((((.(((..&))).))))))...))))))).	2678	2699	1	-23.6	1	0.0946804	0.632	-0.139536	-0.457183	-4.52877	16	21	7	3UTR		0	0
hsa-miR-6732-5p	NM_016094	COMMD2	...((((((((.((((((((&))).)).))).)))))))).	813	833	0.980769	-23.2	1	0.000392553	0.426	0.243429	0.186581	-9.86134	16	20	8	3UTR		0	0
hsa-miR-6734-3p	NM_016094	COMMD2	(((((((..((.(((((((((..&)))))))))..))...))))))).	1988	2012	1	-25.5	1	0.10123	0.559	-0.384248	0.140556	-10.6544	18	24	9	3UTR		0	0
hsa-miR-6737-5p	NM_016094	COMMD2	..(((((((((((.((((.((&.)).))))...)))).))))))).	2256	2289	0.846154	-24.9	1	0.000485625	0.471	0.662406	0.681965	-5.81384	17	24	7	3UTR		0	0
hsa-miR-6737-5p	NM_016094	COMMD2	((((((((((((.((((((((&))))))...)).)))............))))))))).	1050	1087	1	-22.8	1	0.00214979	0.676	0.00395883	0.102246	-5.22671	20	37	9	3UTR		0	0
hsa-miR-6737-3p	NM_016094	COMMD2	...(((((((((((((.(((..&)))..))).))))))).))).	3290	3311	1	-21.2	1	0.00922899	0.632	2.67435	3.8584	-6.51454	16	21	7	3UTR		0	0
hsa-miR-6738-3p	NM_016094	COMMD2	.(((((((((((((((.(((((..&))))).))))).))......)))))))).	1988	2017	1	-22.9	1	0.0585963	0.559	0.457563	0.246178	-3.79332	20	29	8	3UTR		0	0
hsa-miR-6741-5p	NM_016094	COMMD2	(((((.(((((((((((((((.&)))))).))))))))).))))).	2248	2271	1	-26.9	1	0.000629237	0.5	0.674142	0.689006	-5.83853	20	23	9	3UTR		0	0
hsa-miR-6741-5p	NM_016094	COMMD2	.((((((((((.((((((.(((&))).)))))).)))))...))))).	2953	2978	1	-25.9	1	0.000788556	0.559	0.898458	0.26641	-7.14013	19	25	6	3UTR		0	0
hsa-miR-6741-5p	NM_016094	COMMD2	.(((((.(((((((..((((((&)))))).........................)))))))...))))).	153	200	0.846154	-24.2	1	0.000880141	0.515	0.262802	0.138809	-6.30551	18	47	7	CDS		0	0
hsa-miR-6745	NM_016094	COMMD2	.((((((.....((((((...&))))))...)))))).	544	560	1	-22	1	0.0142927	0.5	-0.0820212	0.232102	-14.5774	12	16	6	CDS		0	0
hsa-miR-6745	NM_016094	COMMD2	..(((((((((((((((....&)))))..)))))))))).	1665	1683	1	-22.1	1	0.01824	0.618	0.206681	-0.203235	-4.957	15	18	10	3UTR		0	0
hsa-miR-6745	NM_016094	COMMD2	..((((((((.(((((.(((.&)))..))))).)))))))).	2685	2705	1	-20.5	1	0.0833662	0.632	0.0599711	-0.382857	-7.78178	16	20	8	3UTR		0	0
hsa-miR-6745	NM_016094	COMMD2	.((((((..(((((((.(((.&))).))))))))))))).	79	97	0.820513	-20.2	1	2.1e-05	0.397	0.110488	0.0660629	-7.16335	16	18	13	CDS		0	0
hsa-miR-6746-5p	NM_016094	COMMD2	.(((((((((..((((((((((&.))))))))))))))))))).	2255	2296	1	-29.8	1	0.00477097	0.5	1.13184	0.648323	-9.9649	19	21	19	3UTR		0	0
hsa-miR-6747-3p	NM_016094	COMMD2	((((((((((((((.......&.)))))..))))))))).	971	995	1	-22.8	1	7.52e-06	0.426	0.240306	0.215318	-4.90607	14	18	9	3UTR	MIRT634759	0	0
hsa-miR-6749-5p	NM_016094	COMMD2	((((.(((((((((((.(((((&)))).).)))...)))))))..........).)))).	814	851	0.846154	-24.2	1	2.16e-05	0.456	-0.156382	0.277163	-8.05661	20	37	7	3UTR		0	0
hsa-miR-6749-5p	NM_016094	COMMD2	(((((.((((((.((.((..((&))..)).))))))))))))).	1041	1062	1	-23.3	1	9.03e-07	0.485	0.576605	0.0347779	-7.36071	17	21	13	3UTR		0	0
hsa-miR-6749-5p	NM_016094	COMMD2	..(((((((((..(((((((((&)))))).)))......))))))))).	2957	2983	0.923077	-23.2	1	0.000589741	0.559	0.088984	0.26641	-9.59293	18	26	9	3UTR		0	0
hsa-miR-6751-3p	NM_016094	COMMD2	(((((((((((.((((.((((&.)))))))).))))))).)))).	991	1029	1	-25.5	1	1.93e-07	0.426	-0.206358	0.0828801	-7.28438	19	23	8	3UTR		0	0
hsa-miR-6751-3p	NM_016094	COMMD2	((((((((.((((((((((..&))))).)).....................))))))))))).	1989	2030	0.923077	-21.1	1	0.000309004	0.588	0.234051	0.187499	-4.99396	18	41	11	3UTR		0	0
hsa-miR-6752-5p	NM_016094	COMMD2	(((((((.(((((((.((((((&))))))...))).)))).))).)))).	2262	2289	0.923077	-29.1	1	0.000485625	0.471	0.380748	0.742209	-6.48426	20	27	6	3UTR		0	0
hsa-miR-6752-5p	NM_016094	COMMD2	..((((((((.((((((((((.&))))))))))..)))......))))).	883	910	1	-26.4	1	0.0034594	0.618	0.273414	0.29403	-7.78178	18	27	10	3UTR		0	0
hsa-miR-6752-5p	NM_016094	COMMD2	(((....((((((.((((((((&))).)))))))))))....))).	552	575	0.923077	-25.4	0	0.000511424	0.5	-0.664485	0.287078	-15.3901	17	23	11	CDS		0	0
hsa-miR-6752-3p	NM_016094	COMMD2	((.((((((((((.(((((((&))))))))))).))..)))).)).	1007	1031	1	-25.4	1	1.28e-07	0.426	0.183842	0.142852	-6.35195	19	24	11	3UTR		0	0
hsa-miR-6752-3p	NM_016094	COMMD2	.((((((((((((((((((..&))))........))))))..)))).......)))).	1988	2024	0.846154	-21.5	1	0.0141732	0.588	0.110714	0.192194	-3.79332	18	36	6	3UTR		0	0
hsa-miR-6752-3p	NM_016094	COMMD2	...((((.((((.((((((..&)).)))))))).)))).	2757	2774	0.923077	-21.2	1	8.19e-06	0.515	0.00165114	-0.108054	-10.1173	14	17	8	3UTR		0	0
hsa-miR-6756-5p	NM_016094	COMMD2	.(((((((((((((((((((((.&))).)))).))))))))...................)))))).	1041	1084	0.871795	-30.8	1	0.00111744	0.647	0.0685118	0.122861	-3.79332	21	43	8	3UTR		0	0
hsa-miR-6756-5p	NM_016094	COMMD2	((((((((((((...((((((((&))))))))...))).)))...)))))).	533	561	0.846154	-26.5	1	0.00869593	0.485	-0.0810958	0.267087	-6.81899	20	28	8	CDS		0	0
hsa-miR-6756-5p	NM_016094	COMMD2	.((.(((..((((.((((((((.&)))))))).))))..))).)).	1219	1241	1	-26.4	1	0.00145063	0.662	0.736945	0.226562	-11.0522	17	22	8	3UTR		0	0
hsa-miR-6757-3p	NM_016094	COMMD2	((((.(((((((.((.((((((&)).)))))).))))))))))).	1811	1833	1	-23.8	1	0.00563287	0.647	0.0946204	0.25322	-9.57879	19	22	11	3UTR		0	0
hsa-miR-6757-3p	NM_016094	COMMD2	..(((((((((.....((((..&))))..))))))))).	2214	2230	1	-20.9	1	0.00486583	0.574	0.366838	0.428473	-11.4183	13	16	9	3UTR		0	0
hsa-miR-6758-5p	NM_016094	COMMD2	..((((.(.((((((((((((((&)))))))))))))).).)))).	3091	3113	1	-24.9	1	0.196551	0.662	2.69705	3.02323	-7.55708	19	22	14	3UTR		0	0
hsa-miR-6758-5p	NM_016094	COMMD2	..(((((((((((..((((((((&)))))))).....)).))))))))).	1836	1862	1	-22.2	1	0.0263789	0.706	0.0730111	0.13821	-6.54929	19	26	9	3UTR		0	0
hsa-miR-6758-5p	NM_016094	COMMD2	.....((((((((((((((....&)))))))).......)))))).	2859	2881	1	-21.8	1	0.000287501	0.676	-0.207016	0.28354	-13.6656	14	22	8	3UTR		0	0
hsa-miR-6759-3p	NM_016094	COMMD2	.((((((((((((((.......&)))))))))))))).	1009	1024	1	-21.3	1	9.36e-06	0.426	0.339813	0.150348	-4.02637	14	15	14	3UTR		0	0
hsa-miR-6760-5p	NM_016094	COMMD2	...(((((((((((((((((((.&))))))).....................)))))))))))).	2702	2743	0.923077	-25	1	0.0107038	0.544	-0.155966	-0.260027	-6.51454	19	41	12	3UTR		0	0
hsa-miR-6760-5p	NM_016094	COMMD2	((((((((.(((((.....((((&))))..))))).)))))))).	2275	2296	1	-22.4	1	0.00477097	0.5	0.803236	0.726561	-5.96246	17	21	8	3UTR		0	0
hsa-miR-6762-3p	NM_016094	COMMD2	(((((((((.(((((((((((..&))))))))))).))))).........)))).	841	872	1	-28.8	1	0.00957387	0.456	0.359283	0.212194	-5.18008	20	31	11	3UTR		0	0
hsa-miR-6762-3p	NM_016094	COMMD2	.(((((((((((((((((((...&.)))))))))).......))))))))).	2721	2776	1	-28.1	1	3.87e-05	0.529	-0.394412	-0.0081572	-3.79332	19	28	10	3UTR		0	0
hsa-miR-6763-5p	NM_016094	COMMD2	(((((((((((((((((..&)))))))))......................)))))))).	2556	2596	0.974359	-27.7	1	0.00569463	0.529	-0.131211	0.182023	-3.93757	17	40	9	3UTR		0	0
hsa-miR-6763-5p	NM_016094	COMMD2	(((((..((.(((((((((&)))))))))))..))))).	2960	2979	0.903846	-25.9	1	0.000727686	0.559	0.485981	0.228477	-8.62473	16	19	11	3UTR		0	0
hsa-miR-6763-5p	NM_016094	COMMD2	.(((((.(((((((((...&)))))))))....))))).	548	567	1	-24.5	1	0.00551139	0.5	-0.18568	0.269308	-5.33701	14	19	9	CDS		0	0
hsa-miR-6763-5p	NM_016094	COMMD2	(((((((((((((((((..&)))))))))))).............................))))).	965	1012	1	-24.2	1	0.00327635	0.441	0.11197	0.141602	-3.93757	17	47	12	3UTR		0	0
hsa-miR-6763-3p	NM_016094	COMMD2	((((.((((((((((((((((&))))).)))))))))))..).))).	1007	1032	0.980769	-28.1	1	5.41e-07	0.426	0.271358	0.119113	-8.05661	20	25	11	3UTR		0	0
hsa-miR-6763-3p	NM_016094	COMMD2	((((..(((((((((((((..&)).)))))......)))))).)))).	850	876	0.846154	-26	1	0.00479412	0.485	0.425842	0.151597	-9.95757	17	26	6	3UTR		0	0
hsa-miR-6766-5p	NM_016094	COMMD2	.((((((((((((...........&)))))))))))).	2622	2635	1	-20.2	1	0.329112	0.603	-0.594621	-0.392245	-5.61866	12	13	12	3UTR		0	0
hsa-miR-6766-5p	NM_016094	COMMD2	.((((((...((((((((......&))).)))))..)))))).	2270	2288	1	-19.5	1	0.000189468	0.485	0.325112	0.708566	-8.40586	14	18	6	3UTR		0	0
hsa-miR-6768-5p	NM_016094	COMMD2	...((((((((((.(((((((..&.))))).)))))))))))).	2257	2297	1	-29.9	1	0.00865949	0.515	0.893991	0.687442	-7.37138	17	20	12	3UTR		0	0
hsa-miR-6769a-3p	NM_016094	COMMD2	(((((((...((((((.((((&.))))))))))........................))))))).	2757	2805	0.923077	-24.7	1	0.000155804	0.588	0.221835	-0.0665807	-8.55011	17	43	10	3UTR		0	0
hsa-miR-6769a-3p	NM_016094	COMMD2	(((.((((((((((((((((.&.)))).)))))))...)))))))).	1955	2027	1	-23.4	1	0.00163928	0.559	0.0114638	0.128038	-6.9696	19	25	8	3UTR		0	0
hsa-miR-6773-5p	NM_016094	COMMD2	...((((((((.((...((((..&.))))...)).)))))))).	2262	2284	1	-25.3	1	3.34e-06	0.471	0.341629	0.811841	-10.8298	14	20	8	3UTR		0	0
hsa-miR-6773-5p	NM_016094	COMMD2	..(((((((..(((..(((((((&)))))))..)))....))))))).	3506	3530	1	-21.6	1	0.00067484	0.691	3.3715	2.82911	-9.99278	17	24	7	3UTR		0	0
hsa-miR-6773-5p	NM_016094	COMMD2	..((((((((.((((..(((((.&))))).))))..))).))))).	1156	1178	0.923077	-20.8	1	0.00012062	0.662	0.818157	0.405852	-8.01482	17	22	5	3UTR		0	0
hsa-miR-6776-5p	NM_016094	COMMD2	.(((((((((((((.(...&.).))))))))).)))).	1028	1057	0.961538	-24.6	1	5.26e-06	0.456	-0.292032	0.0760083	-4.52877	14	18	9	3UTR		0	0
hsa-miR-6776-5p	NM_016094	COMMD2	((((((((((((.((((((&))))))..))))))).))))).	2102	2124	1	-22.4	1	0.0213399	0.618	0.472227	0.297816	-5.22671	18	22	7	3UTR		0	0
hsa-miR-6776-5p	NM_016094	COMMD2	((((((((((.(((((((.&))))).)).))).....))).)))).	1469	1495	0.807692	-21.7	1	0.0264793	0.676	0.37774	0.208446	-6.76235	17	26	5	3UTR		0	0
hsa-miR-6776-3p	NM_016094	COMMD2	..(((((((((((((...(((((&)))))........)))))))..........)))))).	3266	3303	1	-19.8	1	0.0356264	0.588	2.9788	3.80547	-5.19005	18	37	7	3UTR		0	0
hsa-miR-6776-3p	NM_016094	COMMD2	...(((((.(.(((((((.....&))))))).).))))).	840	856	0.923077	-19.9	1	7.49e-06	0.456	0.189883	0.257173	-10.3957	13	16	7	3UTR		0	0
hsa-miR-6776-3p	NM_016094	COMMD2	((((((((.(((((((.......&))))).)))))).)))).	2749	2767	0.923077	-19.7	1	2.57e-06	0.544	0.0319351	-0.114172	-4.99396	15	18	6	3UTR		0	0
hsa-miR-6785-3p	NM_016094	COMMD2	.((((..((((((((.(((..&))).))))))).)..)))).	3290	3310	0.846154	-22.4	1	0.00577634	0.618	3.08756	3.92399	-7.47102	15	20	7	3UTR		0	0
hsa-miR-6785-3p	NM_016094	COMMD2	.....(((((((((..(((((&))))))))))).))).	1007	1023	1	-21.8	1	1.84e-05	0.441	0.613255	0.155346	-14.6341	14	16	11	3UTR		0	0
hsa-miR-6785-3p	NM_016094	COMMD2	((((.(((...(((((((((.&)).)))))))..))).)))).	1811	1832	1	-21	1	0.00678697	0.647	-0.0511265	0.33224	-13.1803	16	21	7	3UTR		0	0
hsa-miR-6787-3p	NM_016094	COMMD2	(((((((((((((..((((((.&))))))..))))).)))))))).	1015	1038	1	-29.2	1	4.31e-05	0.412	-0.234916	0.0978729	-5.52986	19	23	8	3UTR		0	0
hsa-miR-6788-5p	NM_016094	COMMD2	.((((((((.(((((((((((&)))))).))))).))))...)))).	2612	2637	0.884615	-21.8	1	0.0609515	0.618	-0.0417377	-0.403981	-5.03583	19	25	6	3UTR		0	0
hsa-miR-6788-5p	NM_016094	COMMD2	(((((((((.(((((......&))))).))))).)))).	2952	2969	0.923077	-20	1	0.00283809	0.618	0.284763	0.245608	-5.41313	14	17	5	3UTR		0	0
hsa-miR-6788-5p	NM_016094	COMMD2	..((((((((.(((((..(((&)))..))))).)))))))).	2275	2295	1	-21	1	0.00118182	0.5	0.537226	0.721867	-7.78178	16	20	8	3UTR		0	0
hsa-miR-6789-5p	NM_016094	COMMD2	..(((((.(.((((((.(((((((&)))))..)).)))))).).))))).	2265	2290	1	-27	1	0.000703816	0.485	0.874518	0.633457	-8.51314	19	25	6	3UTR		0	0
hsa-miR-6790-3p	NM_016094	COMMD2	(((.(((((((((((((((((&))))).......)).)))))))))).))).	98	128	1	-27.7	1	4.71e-06	0.368	0.128258	0.0860544	-6.9696	20	30	10	CDS		0	0
hsa-miR-6790-3p	NM_016094	COMMD2	(.((((((((..(((......&.)))..)))))))).).	805	856	1	-25.2	1	7.49e-06	0.456	0.112241	0.179084	-11.5059	12	17	8	3UTR		0	0
hsa-miR-6791-3p	NM_016094	COMMD2	((((((((((((((((.(.((&)).).))))))))))).))))).	836	859	1	-29.6	1	2.33e-05	0.441	0.35367	0.190329	-3.93757	19	23	11	3UTR	MIRT634757	0	0
hsa-miR-6791-3p	NM_016094	COMMD2	((.((((((((.(((((((((&))))))))...).)))))))))).	48	72	0.846154	-27.3	1	0.00199919	0.471	-0.174573	0.0403723	-8.84192	19	24	10	CDS	MIRT634757	0	0
hsa-miR-6792-5p	NM_016094	COMMD2	((..(((((((((.(((((((&)))))))..)))))))))..)).	2252	2275	1	-27.1	1	8.85e-05	0.515	1.32656	0.654582	-9.38398	18	23	9	3UTR		0	1
hsa-miR-6792-5p	NM_016094	COMMD2	...(((((((...((((((..&))))))...))))))).	547	564	0.846154	-24.6	1	0.00602247	0.515	-0.42896	0.317065	-13.9752	13	17	7	CDS		0	1
hsa-miR-6792-5p	NM_016094	COMMD2	((.(((.((((((((((..((&))..)))))))))).))))).	955	976	0.923077	-23.4	1	0.0028908	0.426	0.168465	0.150348	-7.0388	17	21	10	3UTR		0	1
hsa-miR-6792-3p	NM_016094	COMMD2	(((((((.(((((((((.....&.)))).))))).)).))))).	969	996	1	-26.3	1	1.34e-05	0.426	0.543287	0.236558	-6.25121	16	21	5	3UTR		0	0
hsa-miR-6793-5p	NM_016094	COMMD2	.((((((((((((((((((((.&)))))))))))))............))).)))).	1048	1082	0.948718	-24.8	1	0.00027516	0.632	0.0957716	0.0772579	-3.79332	20	34	13	3UTR		0	0
hsa-miR-6793-5p	NM_016094	COMMD2	(((((((((((..(((((((((&)))))))))..)))))).....))))).	3132	3160	1	-24.6	1	0.000135396	0.618	3.88833	2.58517	-8.57351	20	28	9	3UTR		0	0
hsa-miR-6793-5p	NM_016094	COMMD2	(((..((((((((((((((((.&)))))))...........))).)))))).....))).	1468	1505	0.846154	-22.4	1	0.0240951	0.691	0.250568	0.207821	-11.0886	19	37	7	3UTR		0	0
hsa-miR-6793-5p	NM_016094	COMMD2	..((((((((.((.(((((.((&)).))))))).)))))))).	245	265	1	-21.7	1	0.000141377	0.574	0.265976	0.131035	-8.63862	17	20	8	CDS		0	0
hsa-miR-6796-5p	NM_016094	COMMD2	((((((((((((((((((.....&.))))))).....))))))))))).	2377	2418	1	-26.7	1	0.260816	0.706	0.42429	0.714825	-3.93757	18	25	11	3UTR		0	0
hsa-miR-6796-5p	NM_016094	COMMD2	...(.(((((((((.((((((..&.))))..)).))))))))).).	1024	1062	0.846154	-24.5	1	9.03e-07	0.485	-0.48678	0.0947495	-11.369	16	22	9	3UTR		0	0
hsa-miR-6797-5p	NM_016094	COMMD2	.(((((((((((((((((..((((.&)))).))))))).))))))......)))).	2682	2712	0.923077	-27.6	1	0.168594	0.588	0.101698	-0.446136	-3.79332	21	30	7	3UTR		0	0
hsa-miR-6797-5p	NM_016094	COMMD2	((((((.(((((((((.........&))))))))).)))))).	2576	2593	1	-24.6	1	0.030528	0.544	-0.161703	0.288427	-5.48126	15	17	9	3UTR		0	0
hsa-miR-6797-5p	NM_016094	COMMD2	(((((((((((((((.......((.&))........))))))))))))))).	2819	2845	0.846154	-22.9	1	0.226859	0.632	0.0269872	-0.0113528	-4.17062	17	26	15	3UTR		0	0
hsa-miR-6800-3p	NM_016094	COMMD2	(((((((((((.(.(((((((&)).))).))).))))))).................)))).	978	1018	0.846154	-24.3	1	0.000282369	0.426	0.188098	0.142227	-8.14122	19	40	7	3UTR		0	0
hsa-miR-6800-3p	NM_016094	COMMD2	(((((((((((((.((((((.&)))).......)).)))))))))......................)))).	853	903	1	-24.1	1	0.000469253	0.603	0.0813624	0.177835	-4.79441	19	50	9	3UTR		0	0
hsa-miR-6803-3p	NM_016094	COMMD2	...(((.((..((((((((...&))))))))..))))).	2755	2771	0.846154	-21.6	1	3.09e-06	0.529	0.0324476	-0.109378	-12.1255	13	16	8	3UTR		0	0
hsa-miR-6803-3p	NM_016094	COMMD2	.((((((..(((.((((((...&))))))))).)))))).	2007	2024	1	-20.8	1	0.0141732	0.588	-0.109545	0.168722	-8.45248	15	17	9	3UTR		0	0
hsa-miR-6804-3p	NM_016094	COMMD2	(.(((((((((((((.......&))))))))..))))).).	839	857	1	-21.8	1	1.08e-05	0.471	0.481649	0.194702	-5.3343	14	18	8	3UTR		0	0
hsa-miR-6804-3p	NM_016094	COMMD2	.(((.(((((((((((((....&)))))))...)).))))..))).	2756	2779	0.923077	-22.1	1	0.000302587	0.529	-0.0416282	-0.149758	-7.91236	16	23	7	3UTR		0	0
hsa-miR-6811-3p	NM_016094	COMMD2	(((((((.....(((((((((&)).)))))))))))))).	2208	2226	1	-21.4	1	0.0012794	0.588	0.330676	0.422214	-14.7217	16	18	14	3UTR		0	0
hsa-miR-6811-3p	NM_016094	COMMD2	...((((((.(((((((((((&))))....)).))))))))))).	90	113	0.846154	-21.1	1	0.000488507	0.353	0.177126	0.0510696	-7.75705	17	23	11	CDS		0	0
hsa-miR-6812-5p	NM_016094	COMMD2	.((((((((((((((((((((....&)))))).))))....)))))))))).	2611	2637	0.846154	-25.1	1	0.0609515	0.618	-0.235143	-0.325743	-3.79332	20	26	10	3UTR		0	0
hsa-miR-6812-5p	NM_016094	COMMD2	...((((.(..((((((.((((((.&))))))))))))...).)))).	2955	2977	1	-24.8	1	0.000996587	0.559	-0.31889	0.303118	-12.8955	17	22	12	3UTR		0	0
hsa-miR-6813-5p	NM_016094	COMMD2	((((((((((((((((((((...&))))))))).....))))...))))))).	2241	2270	0.923077	-23.9	1	0.00134796	0.5	0.767469	0.638934	-3.93757	20	29	9	3UTR		0	0
hsa-miR-6813-5p	NM_016094	COMMD2	(((((((((((((((((((....&)))).))))...)))))))..)))).	536	562	0.846154	-23.8	1	0.00809004	0.5	-0.113415	0.364267	-3.93757	19	26	7	CDS		0	0
hsa-miR-6813-5p	NM_016094	COMMD2	(((((((((((((..(.(((...&))).)..)))))))).))))).	820	842	1	-23.3	1	1.48e-06	0.426	0.0328144	0.296529	-5.52986	17	22	8	3UTR		0	0
hsa-miR-6813-3p	NM_016094	COMMD2	.(((((((((....((((...&))))))))))))).	840	854	1	-22.5	1	3.69e-06	0.456	0.601592	0.154096	-12.1109	13	14	13	3UTR		0	0
hsa-miR-6814-5p	NM_016094	COMMD2	....((((((((((((((((..&)))).)))))....))))))).	2268	2290	1	-21.5	1	0.000703816	0.485	0.342002	0.610768	-9.54656	16	22	7	3UTR		0	0
hsa-miR-6814-3p	NM_016094	COMMD2	....((.((((((((((..((.&))..))))))))))..)).	1808	1827	1	-21.3	1	0.0127574	0.676	-0.132494	0.345541	-11.0902	14	19	10	3UTR		0	0
hsa-miR-6815-5p	NM_016094	COMMD2	..(((((((((((....(((...&.)))....))))))))))).	1	22	1	-25.6	1	2.08e-07	0.373	0	0	-6.78234	14	20	11	5UTR		0	0
hsa-miR-6815-5p	NM_016094	COMMD2	..((((((.(((((...(((...&))).))))))))))).	2271	2287	1	-22.6	1	1.85e-05	0.485	0.777155	0.861913	-6.98189	14	16	11	3UTR		0	0
hsa-miR-6815-5p	NM_016094	COMMD2	..(((((((((...(((......&))).....))))))))).	172	190	0.923077	-22	1	0.00209351	0.471	0.510314	0.204337	-10.4498	12	18	9	CDS		0	0
hsa-miR-6818-3p	NM_016094	COMMD2	..((((((((..(((((.....&))))).)))))))).	863	878	1	-17.4	1	0.00295402	0.456	0.0185349	0.139728	-11.1286	13	15	8	3UTR		0	0
hsa-miR-6820-3p	NM_016094	COMMD2	((((((..(((((((.(((...&))).))).)))))))))).	1008	1027	0.846154	-20.7	1	4.07e-06	0.426	0.568276	0.158469	-8.02794	16	19	10	3UTR		0	0
hsa-miR-6820-3p	NM_016094	COMMD2	.....(((((((((((((.(((&))).)).)))....)))))))).	1974	1997	1	-20.3	1	0.0107801	0.529	-0.206908	0.159334	-13.6656	16	23	8	3UTR		0	0
hsa-miR-6822-3p	NM_016094	COMMD2	....(((.(((((((((((((((.&))))))))..)))))))))).	2211	2232	0.897436	-26.4	1	0.0258976	0.574	0.178249	0.38779	-11.8602	18	21	10	3UTR		0	0
hsa-miR-6822-3p	NM_016094	COMMD2	.(((((((((((((...(((((((&))))).)).....)))))))..............)))).)).	807	849	0.846154	-23.6	1	1.53e-07	0.456	-0.083202	0.267792	-4.76182	20	42	7	3UTR		0	0
hsa-miR-6822-3p	NM_016094	COMMD2	.((((((.((((.(((((((....&))))))).))))..))).))).	3290	3312	1	-21.6	1	0.00561585	0.632	1.83196	3.82457	-7.39609	17	22	7	3UTR		0	0
hsa-miR-6823-3p	NM_016094	COMMD2	((.((((.((((((((((...&.)))))))))))))))).	1796	1829	1	-26.5	1	0.0137415	0.676	0.343193	0.201583	-7.80875	16	18	16	3UTR		0	0
hsa-miR-6823-3p	NM_016094	COMMD2	((((((((((((((((.(((.&))).).)))))))..................))).))))).	224	265	0.923077	-23.9	1	0.000141377	0.574	0.0142335	0.149916	-3.93757	19	41	7	CDS		0	0
hsa-miR-6827-5p	NM_016094	COMMD2	(((((((((.((((((((....&.)))))))).))))).............)))).	855	911	0.923077	-24.5	1	0.00334048	0.618	0.227527	0.21032	-5.18008	17	33	8	3UTR		0	0
hsa-miR-6827-5p	NM_016094	COMMD2	.((((((((((((((..((((.&))))))))))))).))))).	2859	2879	0.980769	-22.7	1	0.000201735	0.676	-0.390676	0.320249	-4.02637	18	20	13	3UTR		0	0
hsa-miR-6827-5p	NM_016094	COMMD2	..(((((..((.((((((((((&))..))))))))...))....))))).	539	566	0.846154	-22.1	1	0.0063149	0.485	0.203041	0.30707	-11.6738	17	27	8	CDS		0	0
hsa-miR-6827-3p	NM_016094	COMMD2	...((((((((((((.(((((&))))).))))))).))))).	1057	1077	1	-25	1	0.000341655	0.603	0.206908	0.0379015	-6.74759	17	20	7	3UTR		0	0
hsa-miR-6828-3p	NM_016094	COMMD2	.((((((..(((((((((..&)))))))))..)))))).	2214	2232	1	-20.1	1	0.0258976	0.574	0.213839	0.454292	-7.16335	15	18	9	3UTR		0	0
hsa-miR-6828-3p	NM_016094	COMMD2	..((((((((.....(((..&)))......)))))))).	2756	2774	0.923077	-18.6	1	8.19e-06	0.515	-0.131268	-0.192789	-14.01	11	18	8	3UTR		0	0
hsa-miR-6829-5p	NM_016094	COMMD2	.(((..(((.(((((((((.&)))))).......))).)))..))).	2262	2288	0.846154	-22	1	0.000189468	0.485	0.799323	0.690571	-11.0558	15	26	6	3UTR		0	0
hsa-miR-6829-5p	NM_016094	COMMD2	.((((.(((((..(((((((&)))))))))))))))).	3429	3446	0.953846	-21.2	1	0.00876082	0.662	4.47399	3.45541	-10.3302	16	17	16	3UTR		0	0
hsa-miR-6829-5p	NM_016094	COMMD2	((..(((..((((((((((.&))))))..))))..)))..)).	2578	2600	0.846154	-20.7	1	0.0072463	0.559	-0.448577	0.239137	-11.8972	15	22	6	3UTR		0	0
hsa-miR-6830-5p	NM_016094	COMMD2	....(((((((((((((.((..&))))..))))))))))).	2684	2702	1	-21.6	1	0.10443	0.632	-0.074077	-0.456401	-9.54656	15	18	11	3UTR		0	0
hsa-miR-6830-5p	NM_016094	COMMD2	.....((((((((..(((((((&)))))))..)))))))).	2725	2743	0.923077	-21.2	1	0.0107038	0.544	-0.800649	-0.0276595	-15.2579	15	18	8	3UTR		0	0
hsa-miR-6830-5p	NM_016094	COMMD2	...((..(((((((((((((..&)))))))).......................)))))..)).	215	256	1	-20.7	1	0.0248739	0.544	0.0796373	0.19323	-9.95919	15	41	8	CDS		0	0
hsa-miR-6830-3p	NM_016094	COMMD2	(((((((..(((((((..(((..&)))..))).)))).))))))).	588	610	1	-21.3	1	0.0254249	0.588	0.0938284	0.240987	-7.3076	17	22	7	CDS		0	0
hsa-miR-6830-3p	NM_016094	COMMD2	.((((((((((((((........&.)))))))))))))).	1808	1827	1	-20.8	1	0.0127574	0.676	-0.00820736	0.317375	-4.02637	14	16	14	3UTR		0	0
hsa-miR-6830-3p	NM_016094	COMMD2	..((((((((((((...((((((&)))))).......)))))))))))).	2181	2207	0.923077	-19.3	1	0.000163508	0.559	0.359885	0.314246	-5.9255	18	26	12	3UTR		0	0
hsa-miR-6831-5p	NM_016094	COMMD2	..((((.((((.(((((((((((.&))))...))))))).)))).)))).	2685	2710	0.846154	-26.4	1	0.427477	0.588	-0.155743	-0.450924	-9.84749	19	25	7	3UTR		0	0
hsa-miR-6831-5p	NM_016094	COMMD2	..((((((((((((((((((((..&.))))))))).......))))))))))).	2279	2313	1	-25	1	0.00141851	0.618	1.05997	0.821229	-4.957	20	29	11	3UTR		0	0
hsa-miR-6831-5p	NM_016094	COMMD2	...((.(((((((((((((((((.&)))))))))))............)))))).)).	2830	2863	0.923077	-22.6	1	0.0962453	0.603	0.00965962	0.170967	-8.4155	19	33	11	3UTR		0	0
hsa-miR-6835-5p	NM_016094	COMMD2	..(((((((...(((((((...&))))))).))))))).	550	566	0.923077	-23.8	1	0.0063149	0.485	-0.244914	0.26431	-12.3711	14	16	7	CDS		0	0
hsa-miR-6835-5p	NM_016094	COMMD2	(((((((((((.((.((.((((&)))).)).)).))))))))))).	2718	2741	1	-21.6	1	0.00200211	0.544	-0.666221	-0.0713204	-8.01983	19	23	11	3UTR		0	0
hsa-miR-6835-5p	NM_016094	COMMD2	.((((..(((((((((.(((((&.))))).))))).))))..)))).	2591	2636	0.923077	-23.1	1	0.120589	0.603	0.111609	-0.194303	-7.23797	18	24	5	3UTR		0	0
hsa-miR-6780b-5p	NM_016094	COMMD2	..((((((((((((.........&.)))))))))))).	393	412	0.846154	-25.5	1	0.00125413	0.559	-0.0561062	0.285968	-5.9255	12	14	12	CDS		0	0
hsa-miR-6780b-5p	NM_016094	COMMD2	.((((.(((((.((((((...((&))..))))))..))))))))).	2678	2700	1	-23.8	1	0.0926288	0.618	-0.119976	-0.368774	-9.04109	17	22	9	3UTR		0	0
hsa-miR-6780b-3p	NM_016094	COMMD2	.(((((((.(((...((((..&.)))).))).))))))).	2001	2024	1	-18.4	1	0.0141732	0.588	-0.361398	0.290774	-7.73113	14	18	7	3UTR		0	0
hsa-miR-6841-5p	NM_016094	COMMD2	.(((((((((((((((((....&)))).))))))))...)).))).	2982	3005	1	-19.8	1	0.0771508	0.647	0.0845348	0.290882	-3.79332	17	23	8	3UTR		0	0
hsa-miR-6842-5p	NM_016094	COMMD2	.(((((((((((...(((....&)))....))))))))))).	2271	2290	1	-23.8	1	0.000703816	0.485	0.221427	0.784457	-6.67474	14	19	11	3UTR		0	0
hsa-miR-6843-3p	NM_016094	COMMD2	((.((((((((((((((((((&)).)))))))))))).......................)))).)).	2208	2254	1	-19.9	1	0.0295638	0.5	0.377768	0.602945	-5.49511	20	46	12	3UTR		0	1
hsa-miR-6843-3p	NM_016094	COMMD2	.((((((((((.((((.((..&)).))))))))))).))).	982	1001	0.846154	-20.3	1	0.000148034	0.412	0.31385	0.149724	-7.14013	16	19	11	3UTR		0	1
hsa-miR-6843-3p	NM_016094	COMMD2	....((((((..((((((((.&))))))))................)))))).	1964	1995	0.846154	-19.5	1	0.00675547	0.529	0.13821	0.0850074	-15.7181	14	31	8	3UTR		0	1
hsa-miR-6845-5p	NM_016094	COMMD2	.((((((((.((((.((..&))...)))).)))))))).	2678	2697	1	-20.1	1	0.0896972	0.632	-0.104329	-0.411023	-5.77128	14	19	8	3UTR		0	0
hsa-miR-6845-5p	NM_016094	COMMD2	.((((..(((((((((((.&)))).......)))))))..)))).	2611	2636	0.846154	-19.1	1	0.120589	0.603	-0.206907	-0.367992	-7.23797	15	25	7	3UTR		0	0
hsa-miR-6846-3p	NM_016094	COMMD2	((.(((((((.(((((((...&.))))))).)))).))))).	825	859	0.876923	-24.9	1	2.33e-05	0.441	0.0470936	0.322766	-8.31989	16	20	7	3UTR		0	0
hsa-miR-6846-3p	NM_016094	COMMD2	...((((((((((((((((((&))))))))).........)))))))).).	1985	2014	1	-22	1	0.076495	0.559	0.139327	0.221924	-6.51454	18	29	9	3UTR		0	0
hsa-miR-6847-5p	NM_016094	COMMD2	.(((((((..(((((((((((((&))))..))))))))).))))).)).	2847	2872	0.923077	-23.4	1	1.84e-06	0.647	-0.0056426	0.22603	-6.09222	20	25	9	3UTR		0	0
hsa-miR-6847-5p	NM_016094	COMMD2	...((((((((((((....(((.&)))....)))))))))))).	2611	2631	1	-22.5	1	0.215176	0.603	-0.391202	-0.396157	-6.74759	15	20	12	3UTR		0	0
hsa-miR-6847-5p	NM_016094	COMMD2	((((((((.(((((((((((((.&.)))))...))))))))..)))).)))).	2691	2726	0.846154	-23.1	1	0.0085979	0.559	0.00520425	-0.439188	-4.99396	21	29	8	3UTR		0	0
hsa-miR-6847-3p	NM_016094	COMMD2	((((((.((((((((.......&)))))))).)))))).	2268	2284	1	-21.9	1	3.34e-06	0.471	0.545049	0.684312	-5.71431	14	16	8	3UTR		0	0
hsa-miR-6848-5p	NM_016094	COMMD2	.((((((((((((.(((((((..&.))))))).)))))))))...............))).	2528	2583	1	-35.7	1	0.0706944	0.544	0.696019	0.113173	-4.65016	19	37	9	3UTR		0	0
hsa-miR-6848-5p	NM_016094	COMMD2	((((((((((.(((((((((.((&)).))))))))).)))))..))))).	808	834	1	-31.8	1	0.000484826	0.426	-0.193863	0.3034	-6.76235	21	26	9	3UTR		0	0
hsa-miR-6848-3p	NM_016094	COMMD2	.((.(((((((((((((((&))))).)))))))).)).)).	838	859	1	-24.1	1	2.33e-05	0.441	0.427165	0.158469	-6.82535	17	21	8	3UTR		0	1
hsa-miR-6849-3p	NM_016094	COMMD2	..((((((((((((((((((((&.)))).)))))))...)))))...)))).	1000	1035	1	-25.8	1	1.71e-06	0.412	0.0500022	0.155971	-4.957	20	29	7	3UTR		0	0
hsa-miR-6849-3p	NM_016094	COMMD2	.((((((((((((((((((...&))))))))))...........))))..............)))).	848	892	1	-23.5	1	0.00111456	0.529	0.320718	0.230935	-3.79332	18	44	10	3UTR		0	0
hsa-miR-6850-5p	NM_016094	COMMD2	....((((((((((..((((((&)))))).)))))))))).	3429	3447	1	-23.8	1	0.0113568	0.676	4.29594	3.34247	-10.5151	16	18	10	3UTR		0	0
hsa-miR-6851-3p	NM_016094	COMMD2	.((((((((.(((((.((((.&.)))).))))).)...))))))).	1989	2026	0.846154	-22.1	1	0.00222713	0.574	0.147456	0.171069	-5.26888	17	24	7	3UTR		0	0
hsa-miR-6851-3p	NM_016094	COMMD2	(((((((((((((..((((((&))).))).)))))))).......))))).	1955	1984	1	-18.7	1	0.00125514	0.5	0.16481	0.210189	-5.52986	19	29	8	3UTR		0	0
hsa-miR-6852-5p	NM_016094	COMMD2	...((((((((((((((....&))))))))))..)))).	2588	2605	1	-19.7	1	0.0303099	0.559	-0.206038	-0.0104429	-6.51454	14	17	10	3UTR		0	0
hsa-miR-6852-5p	NM_016094	COMMD2	.((((((...(((((((((..&)))))))...)).....)))))).	2956	2980	0.846154	-19.2	1	0.000978215	0.574	0.211346	0.254173	-8.40586	15	24	7	3UTR		0	0
hsa-miR-6854-3p	NM_016094	COMMD2	.(((.((((((((((.(((..&.))).))).))))))).))).	971	1002	1	-24.2	1	0.000307533	0.412	0.0367088	0.204698	-8.14541	16	21	7	3UTR		0	0
hsa-miR-6855-5p	NM_016094	COMMD2	..((((((((((((((((.......&.)))))))))))))))).	2104	2129	1	-22.7	1	0.0162928	0.632	0.396396	0.341629	-4.957	16	18	16	3UTR		0	0
hsa-miR-6855-5p	NM_016094	COMMD2	.(((((((((((((((((.......&.))))))))))..................))))))).	1039	1081	0.846154	-24.2	1	0.000291444	0.618	0.0599444	0.0447732	-3.79332	17	37	10	3UTR		0	0
hsa-miR-6856-3p	NM_016094	COMMD2	(((((((((..(((..(((((.&.)))))..))).....))))))))).	2055	2093	0.923077	-24.3	1	0.000643256	0.574	0.262521	0.390919	-8.97335	17	26	9	3UTR		0	0
hsa-miR-6856-3p	NM_016094	COMMD2	..((((((((((((((((((((&)))))).....))))))))).).)))).	1007	1035	0.923077	-21.6	1	1.71e-06	0.412	0.111084	0.147225	-4.957	20	28	9	3UTR		0	0
hsa-miR-6856-3p	NM_016094	COMMD2	..(((((.(((...(((((((.&)))))))...))).))))).	2536	2556	1	-21.6	1	1.03e-06	0.574	0.86359	0.191412	-12.7634	15	20	7	3UTR		0	0
hsa-miR-6857-5p	NM_016094	COMMD2	((((((...(((((((((((((&))))).........................)))))))).....)))))).	50	100	0.846154	-23.8	1	5.87e-05	0.368	-0.071889	0.126592	-8.85129	19	50	8	CDS		0	0
hsa-miR-6857-5p	NM_016094	COMMD2	.(((((((.((((((((((((.&)))))).......)))..))).))))))).	887	917	1	-20.9	1	0.191183	0.588	0.0470926	0.317769	-4.84971	19	30	7	3UTR		0	0
hsa-miR-6858-5p	NM_016094	COMMD2	((((((.((((((((((((...&))))))..)))))).)))))).	2682	2704	1	-28.3	1	0.125604	0.632	-0.111035	-0.454836	-5.48126	18	22	6	3UTR		0	0
hsa-miR-6858-5p	NM_016094	COMMD2	..(((((((((((.((((((((&)))))))).)))..........)))))))).	2262	2293	0.923077	-28.4	1	0.00112546	0.485	0.407573	0.648323	-5.81384	19	31	8	3UTR		0	0
hsa-miR-6858-5p	NM_016094	COMMD2	(((((((((.((((((((....&))).)))))......................))))))))).	214	255	0.846154	-24.1	1	0.0204441	0.544	-0.304147	0.136033	-5.18008	17	41	9	CDS		0	0
hsa-miR-6769b-3p	NM_016094	COMMD2	(((((((((.(((..(((((.&)))))..)))))))...))))).	2001	2024	1	-20.5	1	0.0141732	0.588	-0.0834656	0.255566	-6.77237	17	23	7	3UTR		0	0
hsa-miR-6861-5p	NM_016094	COMMD2	.((((((((.((((((((....&.)))))))).)))))))).	941	980	1	-30.5	1	0.000533089	0.441	0.00604135	0.211569	-5.03583	16	19	8	3UTR		0	0
hsa-miR-6862-5p	NM_016094	COMMD2	.(((((((((.(((((((....&))))))))))))).))).	2959	2977	1	-25.4	1	0.000996587	0.559	1.08746	0.234595	-6.6181	16	18	13	3UTR		0	0
hsa-miR-6862-3p	NM_016094	COMMD2	(((((((((.(((...(((((((.&))).))))))).)))).......))))).	840	869	1	-27	1	0.0101398	0.456	0.418346	0.169089	-7.00542	19	29	7	3UTR		0	0
hsa-miR-6862-3p	NM_016094	COMMD2	.(((((((((((...((((((((.&))))............))))))))))))).)).	780	813	0.923077	-24.4	1	0.000154195	0.5	0.676557	0.134106	-6.67474	19	33	13	3UTR		0	0
hsa-miR-6864-5p	NM_016094	COMMD2	.((((((((((((((((((((((.&)))))))).))))....))))....)))))).	3075	3107	1	-22.2	1	0.0772619	0.632	2.95463	2.43711	-3.79332	22	32	8	3UTR		0	0
hsa-miR-6869-3p	NM_016094	COMMD2	.(((((((((.((((((.(((&))).)))))))))).))))).	796	817	1	-26.2	1	1.92e-07	0.471	0.138479	0.15597	-6.6181	18	21	10	3UTR		0	0
hsa-miR-6869-3p	NM_016094	COMMD2	(((((((((((((.((((((.&)))))).))).))..............).))))))).	124	161	0.846154	-24.2	1	0.0155132	0.426	0.335678	0.188232	-4.79441	19	37	7	CDS		0	0
hsa-miR-6869-3p	NM_016094	COMMD2	.(((((.((((((((((....&)))).))))))))))).	934	951	1	-23.4	1	7.84e-06	0.574	0.268417	0.175336	-5.33701	15	17	11	3UTR		0	0
hsa-miR-6870-5p	NM_016094	COMMD2	..((((((((((((((((.&)))))))).)))))))).	2576	2594	0.923077	-22	1	0.00859811	0.544	-0.359293	0.229748	-4.957	16	18	8	3UTR		0	0
hsa-miR-6870-5p	NM_016094	COMMD2	(((.((((((((((..(.(&.).)..)))))))))).))).	892	920	1	-20.6	1	0.210345	0.588	0.233433	0.356501	-7.9381	15	21	10	3UTR		0	0
hsa-miR-6872-3p	NM_016094	COMMD2	((((.((((((((((.(((((&))))).))))))))....)).......)))).	981	1013	1	-25.8	1	0.00311646	0.426	0.125628	0.159719	-8.28966	19	32	8	3UTR		0	0
hsa-miR-6873-5p	NM_016094	COMMD2	..(((((...(((((((((...&))))))))).))))).	2578	2594	1	-23	1	0.00859811	0.544	-0.349475	0.262608	-9.56953	14	16	9	3UTR		0	0
hsa-miR-6873-5p	NM_016094	COMMD2	(((((((((((..(((.(((..&))).)))...))))))))))).	2703	2725	0.923077	-19.7	1	0.0201301	0.559	0.0905553	-0.285623	-8.57351	17	22	11	3UTR		0	0
hsa-miR-6873-5p	NM_016094	COMMD2	(((.(((((..((.((((....&)))).))..)))))))).	2864	2882	0.846154	-19.2	1	0.000360593	0.676	-0.527722	0.363076	-11.8937	14	18	8	3UTR		0	0
hsa-miR-6877-3p	NM_016094	COMMD2	(((((((((((((((((((((&))))))))))).........................)))))))))).	978	1025	0.923077	-30.7	1	5.8e-06	0.426	0.132612	0.190954	-3.93757	21	47	11	3UTR		0	0
hsa-miR-6877-3p	NM_016094	COMMD2	..(((((((((((((((((((&)))))))))...)))))......))))).	841	870	1	-30.4	1	0.0122019	0.456	0.382649	0.24093	-4.957	19	29	9	3UTR		0	0
hsa-miR-6877-3p	NM_016094	COMMD2	((((.((((((((((((..((&))..)))))....)))))))..)))).	113	140	0.846154	-25.7	1	2.23e-05	0.368	0.0133079	0.164909	-8.05661	18	27	7	CDS		0	0
hsa-miR-6880-5p	NM_016094	COMMD2	((((((((((((((((..((((&))))..))))))))).............))))))).	2278	2314	1	-24.9	1	0.00560045	0.603	1.0714	0.85096	-3.93757	20	36	9	3UTR		0	0
hsa-miR-6880-5p	NM_016094	COMMD2	((.((((((((.((((((.(((&))).).))).)).))).))))).)).	2945	2971	1	-20.9	1	0.00256595	0.603	0.105299	0.244385	-8.84192	19	26	5	3UTR		0	0
hsa-miR-6880-5p	NM_016094	COMMD2	(((.(((((.(((((((.....&.))))))).)))))))).	2550	2595	0.923077	-21	1	0.00519775	0.544	0.443339	0.218795	-8.2121	15	18	8	3UTR		0	0
hsa-miR-6880-3p	NM_016094	COMMD2	((((((((((((((.((.(((&))).)).))))))..............)))))))).	983	1019	0.923077	-24.9	1	0.000172273	0.426	0.114919	0.140978	-4.67302	19	36	8	3UTR		0	0
hsa-miR-6881-3p	NM_016094	COMMD2	((((((((((.(((((((....&)))))))..)))).)))))).	2004	2025	1	-21.1	1	0.00809628	0.588	0.00520431	0.29938	-6.76235	17	21	7	3UTR		0	0
hsa-miR-6882-5p	NM_016094	COMMD2	.....(((((((((((((((((&))))))))))))...))).)).	339	361	0.846154	-20.7	1	1.5e-05	0.662	0.123181	-0.0788743	-13.6656	17	22	12	CDS		0	0
hsa-miR-6882-5p	NM_016094	COMMD2	.(((((((((.(.((((.....&.)))).).))))))))).	1921	1947	1	-19.6	1	0.000598231	0.559	0.485066	0.132733	-7.90723	14	18	9	3UTR		0	0
hsa-miR-6883-3p	NM_016094	COMMD2	((((((((((((((((.(((((&.))))))))))).)))................))))))).	1937	1994	0.923077	-24.4	1	0.00581141	0.515	0.0260683	0.160898	-3.93757	21	40	11	3UTR		0	0
hsa-miR-6883-3p	NM_016094	COMMD2	(((((...((((((((.(((((&)))))...))))))))..))))).	2747	2771	1	-21.7	1	3.09e-06	0.529	0.0324476	-0.109378	-9.69585	18	24	8	3UTR		0	0
hsa-miR-6884-5p	NM_016094	COMMD2	.(((((((((.((((((((...&))))).)))..))))))))).	2676	2697	1	-21.9	1	0.0896972	0.632	-0.0434772	-0.421194	-6.6181	17	21	9	3UTR		0	0
hsa-miR-6884-5p	NM_016094	COMMD2	.(((((.(.((((((.(((((.&.))))..).))))))).))))).	67	98	0.846154	-21.7	1	2.37e-05	0.382	-0.0598084	0.135477	-6.62645	17	23	7	CDS		0	0
hsa-miR-6884-3p	NM_016094	COMMD2	(((((((((((((((((((((..&.)))))).........))))))))))...))).)).	1969	2023	1	-26.5	1	0.021086	0.574	0.174567	0.121779	-3.93757	21	36	10	3UTR		0	0
hsa-miR-6884-3p	NM_016094	COMMD2	..(((((((((((((((((((..&)))........))))........)))))))))))).	3268	3304	1	-23.8	1	0.00539054	0.603	3.17308	3.7741	-4.957	19	36	12	3UTR		0	0
hsa-miR-6885-5p	NM_016094	COMMD2	.(((((.((((((((.(((..(((.&)))..)))..)))))))).)))...)).	796	824	1	-27.1	1	2.15e-06	0.456	-0.175123	0.142852	-5.57006	19	28	8	3UTR		0	0
hsa-miR-6885-5p	NM_016094	COMMD2	.((.((.((((((((..((((((((&))).))..)))............)))))))).)).)).	83	121	0.923077	-24.4	1	2.14e-06	0.382	0.00144446	0.0621758	-8.60208	20	38	8	CDS		0	0
hsa-miR-6887-5p	NM_016094	COMMD2	....(((.((..(((((((((((&)))))))))))...)).))).	2956	2977	1	-24.4	1	0.000996587	0.559	0.0578373	0.25295	-18.0318	16	21	11	3UTR		0	0
hsa-miR-6887-5p	NM_016094	COMMD2	((((((((((((((((((((...&))..))))))....)))))))..........))))).	2600	2637	0.846154	-24	1	0.0609515	0.618	-0.210385	-0.258458	-3.93757	20	37	7	3UTR		0	0
hsa-miR-6889-3p	NM_016094	COMMD2	.(((((((.(((((((((((&))))))))))).))).)))).	1007	1028	1	-25.9	1	8.76e-07	0.426	0.173008	0.0753836	-4.84971	18	21	11	3UTR		0	0
hsa-miR-6890-3p	NM_016094	COMMD2	(((((((((((.(((.....&.))).)))))).))))).	2208	2231	1	-22.6	1	0.00487599	0.574	0.312942	0.42065	-7.51743	14	18	6	3UTR		0	0
hsa-miR-6892-3p	NM_016094	COMMD2	.(((((..(((.(((((.((.&.)).))))))))....))))).	1974	2024	1	-22.3	1	0.0141732	0.588	0.0552771	0.171069	-10.9974	15	22	8	3UTR		0	0
hsa-miR-6892-3p	NM_016094	COMMD2	..((((.((((((((((.(((&))).))))....))))))........)))).	838	869	0.846154	-20.2	1	0.0101398	0.456	0.439764	0.180959	-6.50069	17	31	6	3UTR		0	0
hsa-miR-6893-3p	NM_016094	COMMD2	.(((((.((((((((((.((((&)))).)))))))))).)))).).	1007	1030	1	-32.7	1	1.59e-07	0.426	0.613255	0.155346	-5.33701	19	23	10	3UTR		0	0
hsa-miR-6894-3p	NM_016094	COMMD2	(((((((.((((..(((((..&.)))))..))))))))))).	812	860	1	-25.5	1	5.76e-05	0.456	-0.102835	0.316519	-8.39718	16	20	11	3UTR		0	0
hsa-miR-6894-3p	NM_016094	COMMD2	...((((.((((..(((((..&)))))..)))))))).	978	994	0.846154	-24.6	1	5.31e-06	0.441	0.358375	0.217192	-10.9741	13	16	8	3UTR		0	0
hsa-miR-6895-3p	NM_016094	COMMD2	.(((((((.(((((((((((..&)))))))))).).)...............)))))).	842	878	0.846154	-23.8	1	0.00295402	0.456	0.489145	0.203448	-4.84971	18	36	10	3UTR		0	0
hsa-miR-6895-3p	NM_016094	COMMD2	..(((((.(.((((((((((..&))))))))))).))))).	979	997	1	-22.3	1	1.77e-05	0.426	-0.196363	0.174712	-8.51314	16	18	11	3UTR		0	0
hsa-miR-7107-3p	NM_016094	COMMD2	..((((.(.(((((((((...((((((&))))))...))))))))).).)))).	1948	1974	1	-25.3	1	0.0181449	0.529	-0.335566	0.142121	-7.55708	20	26	9	3UTR		0	0
hsa-miR-7107-3p	NM_016094	COMMD2	((((((((((.((((((((((((....&.)))))))))))).........)))))))))).	2176	2227	0.923077	-23.1	1	0.00131946	0.574	0.714564	0.383878	-6.76235	22	33	12	3UTR		0	0
hsa-miR-7108-3p	NM_016094	COMMD2	.((((((((((((((.....&.))))))).).)))))).	811	857	1	-24.8	1	1.08e-05	0.471	-0.0751697	0.1997	-4.02637	14	18	7	3UTR		0	0
hsa-miR-7108-3p	NM_016094	COMMD2	...((((((((((.((((((&)))))).......)))))).)))).	136	161	0.923077	-23.2	1	0.0155132	0.426	0.328576	0.172128	-7.37138	16	25	6	CDS		0	0
hsa-miR-7109-5p	NM_016094	COMMD2	((.((.((.(..(((((((((&)))))))))..).)).)).)).	3	25	0.846154	-26.9	1	3.7e-07	0.37	0	0	-14.624	16	22	9	5UTR		0	0
hsa-miR-7109-5p	NM_016094	COMMD2	((((((((((.((...(((((&)))))...)).)))))))))).	2947	2969	1	-22.2	1	0.00283809	0.618	0.284763	0.245608	-8.58769	17	22	10	3UTR		0	0
hsa-miR-7109-3p	NM_016094	COMMD2	(((((.(((((((((.......&)))))))))...))))).	987	1005	1	-24.4	1	0.00199458	0.397	-0.27577	0.123486	-6.07158	14	18	9	3UTR		0	0
hsa-miR-7109-3p	NM_016094	COMMD2	.((.(((((((.(((((((((.&))))))))))))...)))).)).	2003	2026	1	-25.9	1	0.00222713	0.574	0.158204	0.162463	-10.1722	18	23	12	3UTR		0	0
hsa-miR-7110-5p	NM_016094	COMMD2	((((((((((((((((.((((&)))).))))))))........)))))))).	2581	2611	1	-24	1	0.14073	0.574	-0.24255	-0.033132	-3.93757	20	30	8	3UTR		0	0
hsa-miR-7110-5p	NM_016094	COMMD2	...(((((((((((.((((..&))))))).)))))))).	1672	1689	0.923077	-21.6	1	0.148284	0.632	0.480817	-0.112361	-7.24999	15	17	8	3UTR		0	0
hsa-miR-7113-3p	NM_016094	COMMD2	((((((((((((((((.(((.((&)))))))))).).))))..................)))))).	974	1016	0.846154	-27.4	1	0.00143272	0.426	0.0185355	0.13598	-3.93757	21	42	10	3UTR		0	0
hsa-miR-7113-3p	NM_016094	COMMD2	.((((((((..(((((((((((.&))))))))......)))..))..)))))).	1964	1994	1	-26.6	1	0.00581141	0.515	0.207703	0.199235	-7.86061	19	30	8	3UTR		0	0
hsa-miR-7113-3p	NM_016094	COMMD2	(((((((((((((((((((((..&)))....))))))).).))))))........)))).	833	869	1	-26.5	1	0.0101398	0.456	0.286979	0.249676	-3.93757	21	36	7	3UTR		0	0
hsa-miR-7114-3p	NM_016094	COMMD2	((.((((((((((.(((....&.)))))))....)))))))).	802	859	1	-21.4	1	2.33e-05	0.441	0.0756515	0.173462	-6.35195	15	21	8	3UTR		0	0
hsa-miR-7151-3p	NM_016094	COMMD2	...(((((((((.(((((.((&)).)))....)).))))))))).	1038	1061	1	-23.3	1	2.71e-07	0.485	0.36837	-0.0545549	-7.80367	16	23	9	3UTR		0	0
hsa-miR-7151-3p	NM_016094	COMMD2	(((((((..((....((((((&))))))..))....))))))).	2277	2299	0.923077	-20.5	1	0.000568235	0.515	2.38365	0.793063	-13.5358	15	22	7	3UTR		0	0
hsa-miR-7152-3p	NM_016094	COMMD2	.((.(((((((.(((((((.&.)))))))...))))))).)).	2717	2764	1	-19.1	1	1.42e-05	0.544	0.210859	-0.163477	-10.1722	16	22	7	3UTR		0	0
hsa-miR-7154-5p	NM_016094	COMMD2	..(((((((((.(((((((((((&))))))))))).))))...))))).	797	822	1	-22.6	1	1.55e-06	0.456	0.986259	0.120987	-8.3038	20	25	11	3UTR		0	1
hsa-miR-7154-5p	NM_016094	COMMD2	...((((((((((....((((((&))))))...))))))..)))).	399	421	0.923077	-20.7	1	0.0023453	0.559	0.480698	0.176571	-8.33988	16	22	6	CDS		0	1
hsa-miR-7154-5p	NM_016094	COMMD2	.(((.((((((((((..((.(((&)))))..)))))))..))).))).	2964	2988	0.807692	-20	1	0.000207703	0.588	0.602906	0.150166	-8.14541	18	24	7	3UTR		0	1
hsa-miR-7155-5p	NM_016094	COMMD2	..((((((((((((((((.&))).))))))))))))).	2036	2054	1	-22.4	1	0.000876497	0.618	0.292384	0.278256	-4.957	16	18	13	3UTR		0	0
hsa-miR-7155-5p	NM_016094	COMMD2	.((((((((...((((((.&)))))))))))))).	2548	2563	0.923077	-20.4	1	6.32e-06	0.515	0.513754	0.22036	-11.2074	14	15	14	3UTR		0	0
hsa-miR-7159-5p	NM_016094	COMMD2	.((.((((((((((.(((((.&.))))).)))))))))).)).	2833	2874	1	-21.6	1	1.88e-06	0.662	0.0400393	0.124469	-7.5608	17	21	10	3UTR		0	0
hsa-miR-4433b-5p	NM_016094	COMMD2	.((.(((((((...(((((..&)))))...).)))))))).	840	859	0.923077	-20.7	1	2.33e-05	0.441	0.755686	0.116614	-12.3181	14	19	8	3UTR		0	0
hsa-miR-4433b-3p	NM_016094	COMMD2	..(((((((((((((((....&.)))).)).))))))))).	543	566	1	-27.1	1	0.0063149	0.485	-0.221394	0.267087	-4.957	15	19	9	CDS		0	0
hsa-miR-1273h-5p	NM_016094	COMMD2	..(((((((((((((......&.))))))))))))).	2655	2699	1	-26.1	1	0.0946804	0.632	-0.871063	-0.216209	-5.19005	13	15	13	3UTR		0	0
hsa-miR-7845-5p	NM_016094	COMMD2	..(((.((.(((((((((.((&)))))))))))))))).	80	97	0.846154	-20.2	1	2.1e-05	0.397	0.0956798	0.0810564	-7.91435	16	17	16	CDS		0	0
hsa-miR-7845-5p	NM_016094	COMMD2	...((((((((.(((((((..&)).))))).....))))).))).	543	566	0.846154	-20	1	0.0063149	0.485	-0.254786	0.332614	-9.86134	15	23	5	CDS		0	0
hsa-miR-7845-5p	NM_016094	COMMD2	.((((.((((((((((((((.&))))))))....)))))).)))).	2968	2992	1	-20.2	1	0.000365663	0.603	0.507736	0.217465	-5.69428	18	24	8	3UTR		0	0
hsa-miR-7848-3p	NM_016094	COMMD2	(((.(((((((((.((.......&)).)))))))))))).	840	856	1	-21.4	1	7.49e-06	0.456	0.440557	0.187206	-7.82644	14	16	12	3UTR		0	0
hsa-miR-7850-5p	NM_016094	COMMD2	...((((..(((.((((((((&)))))))).))).)))).	549	567	0.923077	-21.3	1	0.00551139	0.5	-0.211595	0.281525	-11.1737	15	18	8	CDS		0	0
hsa-miR-7850-5p	NM_016094	COMMD2	.((((((((((..((((((((&))))))...))..)))))))))).	2024	2048	1	-19.9	1	0.00184839	0.588	0.142903	0.256349	-8.42926	18	24	10	3UTR		0	0
hsa-miR-7851-3p	NM_016094	COMMD2	((((((....(((.((((((((&)))))))).)))..))).))).	1051	1073	1	-22	1	0.000436109	0.588	0.437088	-0.0483079	-10.9506	17	22	8	3UTR		0	0
hsa-miR-8052	NM_016094	COMMD2	.(((((((.(((((((((((..&))).)))))))).))))....))).	2952	2977	1	-20.4	1	0.000996587	0.559	0.366338	0.356958	-4.84971	18	25	8	3UTR	MIRT624292	0	0
hsa-miR-8064	NM_016094	COMMD2	(((((.(((((....(((((&))))).....)))))))))).	1919	1940	1	-20	1	0.00072323	0.515	-0.345303	0.063883	-12.0668	15	21	10	3UTR		0	0
hsa-miR-8077	NM_016094	COMMD2	.((((((.(((((.(..(((..&)))..).))))))))))).	3423	3442	1	-21.8	1	0.00525239	0.647	4.09826	3.35342	-7.19685	15	19	11	3UTR		0	0
hsa-miR-8077	NM_016094	COMMD2	...(((((((((.(((.((((.&)))).)))))))).)))).	1067	1086	0.923077	-21.5	1	0.00125852	0.662	-0.0214457	0.0566426	-7.80367	16	19	8	3UTR		0	0
hsa-miR-8078	NM_016094	COMMD2	((.((((.(((((((((((((((&)))))))....)).))))..))..)))))).	1210	1241	0.923077	-23.5	1	0.00145063	0.662	0.665957	0.197826	-7.80875	21	31	7	3UTR		0	0
hsa-miR-8078	NM_016094	COMMD2	(((((((((.((((.((((....&))))..)))).)).))))))).	2104	2126	1	-20.9	1	0.0271452	0.618	0.224272	0.309551	-5.91553	17	22	7	3UTR		0	0
hsa-miR-8079	NM_016094	COMMD2	..(((((((((.(((((((.&))))))).)))............................)))))).	480	526	0.846154	-21.8	1	0.0527203	0.574	0.288189	0.144362	-8.3038	16	46	7	CDS		0	0
hsa-miR-8079	NM_016094	COMMD2	.(((.....(((((((((((&))).))))))))....))).	2206	2226	1	-18.9	1	0.0012794	0.588	0.30251	0.410479	-14.727	14	20	8	3UTR		0	0
hsa-miR-8082	NM_016094	COMMD2	(((.(.((((((((...(((((&))))))))))))).)))).	960	979	1	-21.5	1	0.000735211	0.426	0.387111	0.1997	-9.83905	17	19	13	3UTR		0	0
hsa-miR-8082	NM_016094	COMMD2	.((((((((((((((((((.((&)).)))))))).)))).)))))).	747	771	1	-20.3	1	0.00158162	0.676	0.190954	0.276759	-3.79332	20	24	8	3UTR		0	0
hsa-miR-8088	NM_016094	COMMD2	((((((((((((((..(((((&))))).))))).).)))))))).	762	785	1	-19.9	1	0.0001207	0.588	0.0560177	0.239681	-4.90607	19	23	8	3UTR		0	0
hsa-miR-9718	NM_016094	COMMD2	..(((..((((((((((((.&))).))))))))).))).	967	985	0.923077	-22.2	1	9.05e-06	0.426	0.433723	0.22094	-8.40165	15	18	9	3UTR		0	1
hsa-miR-9718	NM_016094	COMMD2	..((((((((.((((.....&.)))).)))))))).	1953	1986	1	-20.8	1	0.000836172	0.5	-0.315572	0.114738	-8.01482	12	15	8	3UTR		0	1
hsa-miR-1843	NM_016094	COMMD2	...(((((((((..((((((&)))))).....))))))))).	867	888	1	-20.5	1	0.000764869	0.5	0.479429	0.279037	-8.66051	15	21	9	3UTR		0	0
hsa-miR-1843	NM_016094	COMMD2	.(((((.(((((..((((..&))))..)))))))))).	1065	1082	0.923077	-19.4	1	0.00027516	0.632	-0.0114498	-0.00895141	-7.48298	14	17	10	3UTR		0	0
hsa-miR-9986	NM_016094	COMMD2	(((((((((((.(((...((&.))...)))..))))))))))).	2375	2417	1	-19.5	1	0.231951	0.691	0.198667	0.692918	-7.51743	16	23	11	3UTR		0	0
hsa-miR-10226	NM_016094	COMMD2	((((((.(((((((((((((((&))).))))))).))...))).))....)))).	824	856	0.846154	-21.8	1	7.49e-06	0.456	-0.101408	0.27279	-5.48126	21	32	7	3UTR		0	0
hsa-miR-10226	NM_016094	COMMD2	...(((((((.((((((((...&)))))))).))))...))).	2556	2576	1	-21.2	1	0.000327322	0.544	0.412043	0.235225	-9.33931	15	20	8	3UTR		0	0
hsa-miR-10392-5p	NM_016094	COMMD2	((((((...((((((((.(((..&))).))))))))...)))))).	1946	1968	1	-27.7	1	7.06e-06	0.485	0.0130289	0.192194	-8.85129	17	22	8	3UTR		0	0
hsa-miR-10392-5p	NM_016094	COMMD2	(((((((.((((((((((.(((.&)))))))))))...........)).)).))))).	77	111	0.923077	-25.4	1	0.000260658	0.382	0.159144	0.10549	-6.25121	20	34	11	CDS		0	0
hsa-miR-10392-3p	NM_016094	COMMD2	(((((..((((..((((((((...&))))))))))))..))))).	4	24	0.923077	-33.1	1	3.63e-07	0.377	0	0	-12.0182	17	20	12	5UTR		0	0
hsa-miR-10392-3p	NM_016094	COMMD2	(((((((((((((((((((.((..&.)))))).))))))))))...........))).)).	819	874	1	-31.1	1	0.00716199	0.471	0.12942	0.217191	-3.93757	21	36	10	3UTR		0	0
hsa-miR-10396a-5p	NM_016094	COMMD2	((((((((((((((((...&))).))))))))........................))))).	2271	2313	1	-24.9	1	0.00141851	0.618	0.886052	0.763333	-3.93757	16	42	8	3UTR		0	0
hsa-miR-11181-5p	NM_016094	COMMD2	.(((((((.(((((((((((.&.)))))))...)))).............))))))).	833	874	1	-23.1	1	0.00716199	0.471	0.0863604	0.24093	-4.84971	18	36	7	3UTR		0	0
hsa-miR-12119	NM_016094	COMMD2	((((((((((((((.......((((&.)))))))))))))))))).	2556	2598	1	-24.6	1	0.00621375	0.559	0.0812069	0.260261	-4.90607	18	20	18	3UTR		0	1
hsa-miR-12127	NM_016094	COMMD2	....((((((((((((..(((((..&))))))))))))))))).	1219	1237	1	-20.3	1	0.00246841	0.662	0.272582	0.207196	-9.54656	17	18	17	3UTR		0	0
hsa-miR-12127	NM_016094	COMMD2	..(((((((((((((((((.((...&)).)))))))))).))).)))).	3509	3532	0.923077	-19	1	0.000599867	0.691	2.94092	2.99396	-4.957	19	23	10	3UTR		0	0
hsa-miR-12128	NM_016094	COMMD2	.(((.((.((((((..(.(((((((.&))))))).)..)))))).)).))).	1150	1175	0.846154	-21.5	1	0.000152769	0.647	0.132767	0.340883	-11.1945	19	25	7	3UTR		0	0
hsa-miR-12128	NM_016094	COMMD2	....((((((((((((((........&))))))..)))))))).	816	833	1	-20.1	1	0.000392553	0.426	-0.0876638	0.289032	-9.54656	14	17	8	3UTR		0	0
